# Supplementary material for: Zika virus noncoding RNA suppresses apoptosis and is required for virus transmission by mosquitoes
Source: Nat Commun. 2020 May 5;11:2205. doi: 10.1038/s41467-020-16086-y (PMC7200751; doi:10.1038/s41467-020-16086-y)
Supplement: Supplementary file 5 — Supplementary Data 1 [file 41467_2020_16086_MOESM5_ESM.xlsx]

## Sheet: Supplementary data file table 1
Differentially expressed genes in mosquitoes infected with WT ZIKV comparing to mock infected mosquitoes. Gene_ID – Entrez ID, logFC – log2 fold change, CPM - counts per million, FDR – false discovery rate, WT – wild type ZIKV, Mut – xrRNA2’ ZIKV mutant. Counts are presented as log2 counts per million and normalised to the library sizes.
gene_ID	gene_name	Vectorbase_ID	gene_type	logFC	logCPM	PValue	FDR	Mock1	Mock2	Mock3	WT1	WT2	WT3	Mut1	Mut2	Mut3
110680275	uncharacterized LOC110680275	AAEL025659	lncRNA	5.022	2.71155	1.21745e-10	2.26653e-08	0.432152	0.531352	0.720172	15.6519	31.493	6.22023	3.6941	1.10117	5.07885
110676876	uncharacterized LOC110676876	AAEL026076	lncRNA	4.94722	2.29121	2.2417e-11	5.47175e-09	0.360127	0.376374	0.61729	11.7149	22.6856	5.46167	3.32774	0.943857	3.83505
110677045	uncharacterized LOC110677045	AAEL026636	lncRNA	4.11792	2.77591	1.09507e-11	3.00706e-09	0.960338	1.21768	0.925935	15.4599	29.5358	5.91681	5.55641	2.16738	4.7679
110674441	uncharacterized LOC110674441	AAEL024067	lncRNA	3.45225	2.5293	8.4916e-08	7.28686e-06	0.816288	1.32838	1.95475	12.195	25.5324	5.76509	4.64052	1.52066	2.79855
5568623	uncharacterized LOC5568623	AAEL006971	protein_coding	3.17746	3.8632	1.90598e-06	9.87515e-05	2.59291	2.72318	2.98357	48.7802	10.9425	26.5498	22.7141	7.14884	8.7066
110675609	uncharacterized LOC110675609	AAEL021795	protein_coding	3.09168	7.20961	1.97084e-08	2.12233e-06	26.3373	25.9477	21.8109	395.619	95.9913	276.927	233.827	93.1797	164.389
5568346	glutathione S-transferase (GSTD4)	AAEL001054	protein_coding	3.01262	1.77044	3.18706e-11	7.44823e-09	0.888313	0.70847	0.308645	3.74494	4.00334	7.48451	4.33522	5.15626	3.3168
110675944	peritrophin-1-like	AAEL021372	protein_coding	2.97234	4.50139	3.8143e-13	1.4963e-10	4.15346	4.42794	3.29221	37.6414	39.3217	20.279	20.1802	27.8088	49.9593
110679038	uncharacterized LOC110679038	AAEL027870	lncRNA	2.88945	2.06092	5.71558e-07	3.55218e-05	0.816288	0.885587	0.514409	1.24831	11.0314	2.27569	4.27416	10.732	4.66425
5569168	serine collagenase 1 precursor, putative	AAEL007432	protein_coding	2.86513	2.96859	4.92514e-16	4.16136e-13	2.35283	1.46122	1.1317	7.00975	11.2983	9.35563	15.6618	14.892	5.07885
5576459	uncharacterized LOC5576459	AAEL022695	protein_coding	2.83941	3.69342	7.68317e-22	3.56266e-18	3.07308	2.5682	2.36628	14.2116	18.3264	23.4144	14.2879	21.901	15.9621
5564267	uncharacterized LOC5564267, transcript variant X1	AAEL014363	protein_coding	2.77665	1.59557	4.59474e-05	0.00124614	0.552195	0.398514	0.514409	7.96999	1.24548	5.81566	5.58694	1.94015	4.24965
5578506	trypsin 5G1-like	AAEL023729	protein_coding	2.76546	2.73925	2.7916e-09	4.01928e-07	1.15241	1.37266	1.02882	7.29782	9.4301	3.59054	7.96826	19.7161	6.4263
5579505	Niemann-Pick Type C-2, putative	AAEL015136	protein_coding	2.65097	2.52132	1.78103e-14	9.31563e-12	1.1284	1.15126	2.05763	7.39385	10.0528	6.82708	6.93025	10.3824	5.70075
110680192	NA	AAEL022532	pseudogene	2.63149	2.92973	1.15286e-14	6.68817e-12	2.08874	1.43908	2.67492	9.41035	11.4762	18.2056	8.97574	7.41103	7.4628
110675699	uncharacterized LOC110675699	AAEL024482	protein_coding	2.55389	5.27216	2.45839e-08	2.54744e-06	10.8758	9.34294	11.2141	118.206	29.1799	79.9527	39.7497	23.2643	28.4001
5576969	UDP-glucuronosyltransferase 2B18	AAEL021590	protein_coding	2.52117	3.98679	1.51547e-11	3.96332e-09	4.56161	3.14383	5.0412	17.4764	20.5505	36.7651	24.1185	15.6086	15.2366
5571828	serine-type enodpeptidase	AAEL001690	protein_coding	2.45977	4.12488	0.000149391	0.00311369	3.55325	4.98143	2.98357	18.2446	21.2622	7.07994	40.2077	50.3565	3.7314
110676362	glucosyl/glucuronosyl transferases	AAEL003079	protein_coding	2.45362	3.91301	1.39245e-11	3.7304e-09	4.41756	3.14383	4.93832	16.6122	19.394	34.1354	23.0194	14.7521	15.0293
5570678	cysteine-rich venom protein, putative	AAEL008473	protein_coding	2.44589	5.47217	2.99646e-13	1.31652e-10	14.141	12.7082	10.3911	84.9813	41.5458	87.4878	61.1816	43.9418	43.533
23687682	protein snwA	AAEL017262	protein_coding	2.39571	2.38908	2.49755e-10	4.28642e-08	1.08038	1.48336	2.36628	14.1155	4.71505	13.3507	4.5184	3.47829	3.83505
110674343	lipase 3-like	AAEL022520	protein_coding	2.37429	4.35845	1.38819e-13	6.35328e-11	4.99376	5.82273	6.48155	56.7502	19.4829	35.8043	20.8213	13.5985	23.6322
5578605	transcription factor, putative	AAEL003589	protein_coding	2.3206	4.63349	8.19743e-11	1.6371e-08	8.64305	3.45379	8.64206	28.8072	41.9906	34.3377	28.6064	30.588	39.8016
5569396	trypsin	AAEL007601	protein_coding	2.29254	1.65076	1.98661e-05	0.000657258	1.20042	0.68633	0.514409	3.45686	3.73645	1.46656	4.54893	8.51219	1.6584
5578619	uncharacterized LOC5578619	AAEL003590	protein_coding	2.21557	4.6729	3.68249e-11	8.25478e-09	4.58562	6.35409	7.40748	38.7937	23.9311	30.0897	23.3552	53.3105	41.9783
5576151	lysosomal acid lipase, putative	AAEL012341	protein_coding	2.19416	5.67027	4.61836e-08	4.1924e-06	14.8852	17.2247	15.2265	118.398	41.012	92.0898	71.6838	36.0239	53.1725
110680617	uncharacterized LOC110680617	AAEL026549	lncRNA	2.12379	2.09532	1.10956e-06	6.24996e-05	1.65658	1.32838	1.1317	9.21831	3.29164	8.1925	5.67853	4.17744	4.146
23687958	uncharacterized LOC23687958	AAEL017538	protein_coding	2.11999	3.17967	3.96261e-05	0.0011147	2.66494	3.23239	4.01239	37.1613	6.58327	14.4633	4.94582	5.99524	6.0117
5568045	uncharacterized LOC5568045	AAEL026555	lncRNA	2.11924	2.84372	6.96074e-19	9.55709e-16	2.18477	2.19183	2.77781	9.79445	10.1418	12.6427	6.83866	8.96664	9.9504
5578604	uncharacterized LOC5578604, transcript variant X2	AAEL021931	protein_coding	2.11371	8.15097	4.36681e-11	9.593e-09	97.4503	45.3199	109.363	460.147	391.705	294.879	309.144	390.32	461.761
110678855	uncharacterized LOC110678855	AAEL025367	lncRNA	2.1133	4.16558	1.95787e-12	6.72038e-10	6.00211	6.08841	4.73256	30.8237	20.6395	20.1778	19.0811	32.4582	21.4556
5576310	alcohol dehydrogenase	AAEL012457	protein_coding	2.10863	4.51474	8.2876e-09	9.70587e-07	6.55431	6.84116	5.14409	28.2311	15.7465	39.5465	35.0481	39.1701	27.9855
5575310	uncharacterized LOC5575310	AAEL002612	protein_coding	2.10646	3.17117	3.9034e-05	0.00110675	2.68895	3.23239	4.01239	36.8732	6.58327	14.4127	4.85423	5.92533	6.0117
5579531	serine protease Hayan, transcript variant X1	AAEL013857	protein_coding	2.10627	4.01675	3.14068e-08	3.08011e-06	6.31422	6.59762	3.08645	30.4396	16.2803	18.3573	26.683	19.1044	18.8643
5563931	uncharacterized LOC5563931	AAEL021056	lncRNA	2.10106	1.84313	1.74088e-05	0.000601316	1.60857	1.10698	1.23458	7.77795	2.75786	8.49593	3.44986	3.75795	2.2803
5564749	cytochrome P450	AAEL014609	protein_coding	2.08401	6.88822	9.73051e-22	3.56266e-18	45.0159	34.1837	29.6299	170.539	122.413	159.248	185.163	169.737	149.774
5570479	leucine-rich immune protein (Short)	AAEL001414	protein_coding	2.0547	7.60163	4.79077e-08	4.31326e-06	69.1204	62.7438	66.4616	468.885	151.593	348.08	244.116	146.752	191.856
5576909	uncharacterized LOC5576909	AAEL012856	protein_coding	2.05196	4.10619	1.64799e-05	0.000576503	5.30587	5.60134	4.73256	28.7112	10.5866	35.6525	29.7054	15.3989	19.0716
5569732	ornithine decarboxylase	AAEL007878	protein_coding	2.05029	2.35971	1.28413e-05	0.000473318	1.89667	2.10327	1.54323	9.50638	4.98194	8.1925	9.58633	4.14248	4.146
5571529	cytochrome P450	AAEL009124	protein_coding	2.0466	4.304	1.41159e-07	1.11546e-05	6.31422	6.33195	4.83544	25.6384	13.7893	31.9103	33.7964	33.6118	19.6935
5564672	2-oxo-4-hydroxy-4-carboxy-5-ureidoimidazoline decarboxylase	AAEL014556	protein_coding	2.04066	4.14449	1.84808e-05	0.000626521	7.82676	6.06627	4.93832	34.5686	12.6328	33.0229	27.4462	17.6536	14.7183
110674650	uncharacterized LOC110674650	AAEL023754	lncRNA	2.02943	1.7914	3.46625e-08	3.33976e-06	1.24844	1.23982	1.23458	2.30458	6.85016	3.18597	4.15204	7.06145	2.6949
5567918	sphingomyelin phosphodiesterase	AAEL006381	protein_coding	2.02696	3.08737	1.74127e-07	1.3282e-05	3.36118	2.50178	2.57204	15.2678	12.2769	5.30995	12.5477	12.4974	10.676
110674131	ankyrin repeat and protein kinase domain-containing protein 1-like	AAEL021310	protein_coding	2.01602	3.6377	8.71578e-05	0.00207683	4.46557	7.01828	4.5268	24.9662	30.4254	9.05221	11.296	6.607	17.2059
110676001	uncharacterized LOC110676001	AAEL020729	protein_coding	1.97725	6.66649	3.6246e-09	4.91514e-07	40.7424	17.6675	45.6795	156.327	157.109	109.334	108.808	129.256	151.225
5563577	ornithine decarboxylase	AAEL000044	protein_coding	1.97335	5.07645	8.90319e-13	3.25975e-10	15.1493	11.8447	8.95071	43.2108	35.0515	49.9641	53.6407	52.7511	31.6133
5573170	protein serine/threonine kinase, putative	AAEL001964	protein_coding	1.96359	5.60782	5.36136e-07	3.42379e-05	18.3185	17.2025	23.2513	138.563	35.0515	121.016	31.4151	28.071	28.1928
5576908	uncharacterized LOC5576908	AAEL012853	protein_coding	1.95947	3.16596	0.000104909	0.0024006	3.64929	3.60877	2.98357	16.7082	6.58327	17.5481	14.8374	8.1801	6.219
110674007	oxidoreductase	AAEL007669	protein_coding	1.95704	4.21079	1.91969e-09	2.84945e-07	6.79439	5.73418	4.01239	19.0128	15.0348	25.1338	31.0182	37.0726	20.5227
110678423	uncharacterized family 31 glucosidase KIAA1161-like	AAEL020371	protein_coding	1.95309	7.61013	1.41998e-15	1.00337e-12	84.3177	46.2941	56.8936	264.45	206.484	267.167	261.548	294.641	276.538
5567041	serine protease, putative	AAEL005787	protein_coding	1.95094	1.85684	4.69983e-07	3.07279e-05	1.77663	1.26196	1.23458	9.41035	3.55853	6.22023	3.29721	3.53073	3.3168
5564633	alpha-glucosidase	AAEL004369	protein_coding	1.94864	7.5585	1.41413e-15	1.00337e-12	81.4607	44.855	55.0417	257.152	198.744	257.861	251.473	281.636	268.35
110676236	integrin alpha-PS4-like	AAEL021173	protein_coding	1.9407	1.18602	3.72148e-05	0.0010645	0.648228	0.819168	1.02882	3.36084	1.95719	4.45025	2.35079	3.6356	1.55475
5576723	brain chitinase and chia	AAEL002969	protein_coding	1.93822	4.43531	1.50468e-05	0.000538351	8.7871	7.74889	8.53918	43.6909	14.501	61.8483	19.2032	14.9619	16.0658
5568550	peritrophin-1	AAEL006953	protein_coding	1.92875	7.17447	1.74262e-06	9.15836e-05	83.9816	23.6895	36.2144	156.135	181.752	148.729	235.232	261.099	171.852
5568255	fibrinogen and fibronectin	AAEL006704	protein_coding	1.90496	7.6037	1.47496e-07	1.14901e-05	93.0808	35.8884	44.342	201.938	197.765	192.979	274.126	440.711	267.935
5572257	chymotrypsin, putative	AAEL009680	protein_coding	1.896	5.55215	3.55575e-09	4.88204e-07	20.7673	11.2248	11.7285	60.3031	39.2328	60.2806	70.2184	86.3804	60.8426
5569481	NA	AAEL020339	pseudogene	1.86267	3.55603	5.75641e-10	9.2983e-08	4.39355	3.963	2.67492	10.4666	10.8535	14.3622	19.2337	24.9248	12.5417
5573860	NA	AAEL026993	pseudogene	1.8538	4.06855	8.99387e-06	0.000350315	6.62633	4.1844	6.99596	45.3233	10.4087	29.5335	17.1882	14.4375	18.2424
5572522	integumentary mucin C.1	AAEL009837	protein_coding	1.8298	2.78811	1.33741e-06	7.38199e-05	3.6973	1.68262	2.05763	9.02626	7.65083	8.14193	8.57885	12.9343	7.35915
110674855	uncharacterized LOC110674855	AAEL026630	protein_coding	1.82959	5.74338	2.20531e-07	1.59989e-05	21.1755	22.826	26.955	52.7172	144.476	51.1273	53.1828	54.0446	57.6294
5566457	probable salivary secreted peptide	AAEL005428	protein_coding	1.82881	5.80756	1.81413e-10	3.21394e-08	22.616	18.066	19.3418	63.1838	57.8261	92.3426	60.5405	104.121	64.8849
110674831	myrosinase 1-like	AAEL026915	protein_coding	1.81605	2.56149	3.47002e-11	7.94056e-09	2.76097	1.81545	2.05763	6.91373	7.82876	7.13051	7.54084	9.82311	6.6336
5570040	uncharacterized LOC5570040	AAEL000200	protein_coding	1.81234	5.22629	8.59579e-06	0.000339626	16.4458	15.0993	12.8602	83.0608	26.9558	62.3035	49.4887	36.2861	34.9301
5564141	Niemann-Pick Type C-2, putative	AAEL004120	protein_coding	1.79843	3.65885	0.00027697	0.00497911	6.96245	5.44636	4.11527	24.1981	8.89632	23.8189	17.0356	13.9306	8.60295
5570459	uncharacterized LOC5570459	AAEL008359	protein_coding	1.79604	1.92113	4.49309e-06	0.000199	1.82464	1.30624	1.44034	10.5626	3.29164	6.47309	2.99191	3.44333	4.24965
110677680	uncharacterized LOC110677680	AAEL027017	lncRNA	1.79085	2.59986	4.16707e-12	1.23706e-09	2.47287	2.52392	2.2634	4.32108	10.6756	5.91681	9.18945	10.4174	5.5971
110675610	uncharacterized LOC110675610	AAEL026008	protein_coding	1.76864	5.84988	1.14384e-10	2.2042e-08	21.2715	21.4533	25.4118	103.61	46.4388	125.163	58.5865	57.9598	59.8061
23687956	holotricin glycine rich repeat protein (GRRP) anti-microbial peptide	AAEL017536	protein_coding	1.76644	6.18493	7.97163e-13	3.01932e-10	24.4406	23.0917	42.3873	170.827	56.3137	211.235	27.7515	37.964	63.3302
5576417	uncharacterized LOC5576417, transcript variant X1	AAEL018241	protein_coding	1.7633	9.07923	2.2671e-12	7.54601e-10	233.41	223.146	231.278	916.357	536.27	1019.92	668.937	545.008	493.996
23687933	glycine-rich cell wall structural protein 1.0	AAEL017513	protein_coding	1.76077	3.25115	9.50762e-12	2.67774e-09	3.9614	3.69733	7.20172	24.6782	12.2769	19.4698	5.67853	5.82045	5.3898
5578882	uncharacterized LOC5578882	AAEL013885	protein_coding	1.75882	6.97001	5.5718e-05	0.0014537	52.0263	43.3938	28.4982	141.443	89.2301	117.578	175.302	367.51	109.351
5568755	leucine-rich immune protein (TM)	AAEL007103	protein_coding	1.75707	5.143	5.32248e-08	4.71469e-06	12.6044	11.8447	15.7409	65.0083	24.7318	75.3002	41.5204	34.9752	36.7958
5564754	NA	AAEL026665	pseudogene	1.74836	5.79932	8.99782e-11	1.76486e-08	27.1056	16.9147	16.1524	73.2663	50.709	73.7325	87.4982	85.891	68.9273
5578455	uncharacterized LOC5578455	AAEL000500	protein_coding	1.73493	4.64915	1.51213e-08	1.6777e-06	10.1316	10.4942	10.1853	33.6084	35.4073	23.5661	30.4076	51.6325	19.0716
5565450	alpha-amylase	AAEL000651	protein_coding	1.72309	3.21268	1.56842e-11	4.00641e-09	3.28916	2.7896	3.08645	10.5626	8.62943	13.5025	10.9602	15.3464	15.0293
5573649	uncharacterized LOC5573649	AAEL010634	protein_coding	1.71876	6.2929	0.000105124	0.0024006	37.8133	39.2094	29.0126	159.016	57.7371	153.837	104.931	62.9063	61.2572
5577716	lethal(2)essential for life protein, l2efl	AAEL013347	protein_coding	1.71823	3.85147	0.000169312	0.00339987	7.44262	6.81902	7.3046	22.9497	12.7217	37.4731	14.3184	13.5111	6.8409
5577601	larval cuticle protein LCP-30	AAEL003235	protein_coding	1.70315	3.4846	3.60436e-06	0.000165854	6.55431	6.48693	4.01239	14.4036	13.8783	16.4356	18.5926	13.4587	5.28615
5571541	cytochrome P450	AAEL009123	protein_coding	1.69388	4.03031	1.44544e-07	1.13405e-05	7.99482	5.26924	7.40748	25.8305	14.8569	32.2137	21.3098	16.5525	15.6512
5573284	glucosyl/glucuronosyl transferases	AAEL010386	protein_coding	1.69331	2.38746	1.77567e-09	2.70888e-07	2.37684	2.9003	1.95475	7.2018	6.67224	8.79935	5.49535	6.74683	4.5606
5570856	jnk	AAEL008622	protein_coding	1.67142	1.2628	0.000107159	0.00243188	0.960338	0.70847	1.33746	3.93698	2.40201	4.3491	3.90781	1.59057	3.00585
5573896	Uricase	AAEL002194	protein_coding	1.65896	4.02064	4.08109e-07	2.7501e-05	7.39461	7.50535	6.89307	30.4396	15.0348	30.4437	20.9739	12.3575	15.6512
5574120	protein G12	AAEL022600	protein_coding	1.65469	3.23497	0.000230295	0.00431666	4.48958	3.83016	2.2634	10.8507	8.27358	6.57423	13.9826	25.0996	6.0117
110677679	uncharacterized LOC110677679	AAEL027659	lncRNA	1.63904	2.66491	4.00627e-12	1.22236e-09	2.97705	2.83388	2.46916	5.1853	9.60802	6.72594	10.3496	10.1377	5.3898
23687754	flocculation protein FLO11	AAEL017334	protein_coding	1.63425	7.19366	2.8612e-12	8.97927e-10	59.1088	51.984	65.4328	149.413	162.18	279.152	155.824	187.128	207.404
5573209	uncharacterized LOC5573209	AAEL022977	lncRNA	1.62795	1.76381	9.52577e-08	7.9871e-06	1.4165	1.48336	1.1317	5.66542	3.64749	4.29853	3.57198	4.8766	4.5606
5574109	uncharacterized LOC5574109, transcript variant X2	AAEL002263	protein_coding	1.6254	4.58276	1.0379e-06	5.95769e-05	10.7078	10.2064	6.58443	32.8402	22.3298	19.2675	34.5902	52.9259	24.1505
5567446	gelsolin precursor	AAEL006102	protein_coding	1.61734	7.2537	3.12998e-05	0.00094191	83.0453	70.3599	64.3011	328.69	112.183	311.315	143.368	139.988	120.752
5574806	probable chitinase 10	AAEL002467	protein_coding	1.61399	4.98446	3.22695e-06	0.000150829	7.27456	14.2137	12.9631	39.2738	38.3431	27.1566	33.3079	66.2448	45.8133
5576800	protease m1 zinc metalloprotease	AAEL012783	protein_coding	1.61178	6.90515	4.7482e-21	1.30385e-17	61.4617	60.9727	52.6754	144.996	203.993	131.687	144.192	185.381	92.6631
5566613	anterior fat body protein	AAEL000757	protein_coding	1.6099	3.9127	4.51736e-08	4.14112e-06	5.81005	5.49064	5.34985	21.7975	10.7645	24.7798	19.0506	22.0932	20.0045
23687740	farnesol dehydrogenase-like	AAEL017320	protein_coding	1.60583	5.06882	2.04683e-06	0.00010313	14.4291	11.6012	10.9055	38.2176	23.5752	51.987	50.5572	60.8438	38.0396
5578089	alpha-amylase	AAEL003434	protein_coding	1.59713	5.34287	3.44564e-13	1.45565e-10	17.8623	19.3279	15.4323	55.5979	50.3532	48.5987	40.7267	68.5695	48.5082
5578096	zinc carboxypeptidase	AAEL003424	protein_coding	1.59541	4.39411	4.49234e-09	5.87427e-07	9.21925	9.49792	7.3046	29.3833	20.4615	22.4535	34.6207	35.482	19.2789
110675611	uncharacterized LOC110675611	AAEL026833	protein_coding	1.59359	4.32865	0.000129997	0.00283312	7.70672	9.6529	7.40748	31.7839	12.6328	37.3214	29.3391	24.4704	19.6935
5571086	uncharacterized LOC5571086	AAEL026403	lncRNA	1.59345	6.3166	5.79177e-15	3.74217e-12	39.9981	31.1505	42.6959	154.119	84.9598	154.747	56.2358	75.0017	79.9142
5577135	deoxyribonuclease I, putative	AAEL003123	protein_coding	1.58388	5.48903	6.30171e-05	0.00158757	34.7402	18.9073	18.5187	67.2168	46.7057	78.1322	51.7784	60.8089	26.0162
5577552	acidic endochitinase SP2	AAEL013262	protein_coding	1.57654	3.32836	1.57566e-05	0.000554713	4.44156	5.22496	5.0412	22.5656	9.96388	12.8956	12.9141	10.2776	7.6701
5577070	UDP-glucuronosyltransferase 1-8, transcript variant X2	AAEL029008	protein_coding	1.57598	2.46603	1.75507e-05	0.000604317	2.73696	2.05899	1.64611	7.68192	4.18127	7.78793	7.38819	9.05404	6.11535
5568624	uncharacterized LOC5568624	AAEL006962	protein_coding	1.56655	5.00953	0.000110048	0.00246686	14.8372	14.1694	13.9919	63.1838	21.0843	59.1681	42.5279	33.0175	27.8819
5563937	glucosyl/glucuronosyl transferases	AAEL014246	protein_coding	1.56647	6.78074	0.000143558	0.00302656	47.7048	49.0837	43.0046	152.966	69.9251	223.675	147.153	152.048	102.614
5579903	anterior fat body protein	AAEL001022	protein_coding	1.5626	4.982	2.03752e-09	2.98401e-07	14.9333	15.5863	10.8026	49.7404	28.8241	50.217	36.2083	39.4148	38.6615
5571025	dynein assembly factor 1, axonemal homolog	AAEL008753	protein_coding	1.55943	4.40062	3.83003e-08	3.65817e-06	9.53136	10.8927	6.99596	22.9497	20.8174	31.9103	27.3241	36.1462	21.8702
5576518	Phosphoserine aminotransferase	AAEL012578	protein_coding	1.54946	4.90606	8.36636e-10	1.33183e-07	16.5658	13.9701	11.8314	46.2836	33.2722	41.5188	46.0388	30.0461	30.1622
5563773	uncharacterized LOC5563773	AAEL003934	protein_coding	1.54509	2.97006	5.80942e-05	0.00149746	4.72967	4.95929	3.18933	17.4764	7.82876	11.6313	8.18197	7.58582	5.1825
5571053	serine-type enodpeptidase,	AAEL008769	protein_coding	1.53596	4.48825	2.53431e-06	0.000123172	11.236	10.782	7.61325	22.1815	34.9625	17.1941	21.615	52.9958	21.6629
5568172	uncharacterized LOC5568172	AAEL006624	protein_coding	1.51953	2.64363	1.57087e-14	8.62723e-12	3.07308	2.85602	3.90951	11.0428	8.18461	11.6819	5.12899	5.20869	6.4263
5572213	endoU protein, putative	AAEL009629	protein_coding	1.51804	6.26443	2.11194e-27	2.31976e-23	32.3634	33.9844	48.7659	161.128	87.9846	133.103	61.4258	54.3242	81.158
5575171	uncharacterized LOC5575171	AAEL000316	protein_coding	1.51666	1.97939	3.44283e-05	0.00100528	1.65658	1.52764	2.77781	8.06602	3.02475	9.86134	2.93085	3.46081	3.00585
5568487	serine-type enodpeptidase,	AAEL006902	protein_coding	1.50032	5.2992	5.72106e-06	0.000243566	20.7193	13.9259	22.7369	58.3826	46.2609	59.7243	33.1553	66.0875	33.0644
5569637	leucine-rich transmembrane protein	AAEL007778	protein_coding	1.49412	7.86641	0.000146942	0.00307431	121.291	113.532	98.7664	428.171	156.041	460.095	267.44	248.165	206.471
5579205	allantoicase	AAEL014045	protein_coding	1.48755	3.34478	9.40926e-06	0.000360109	5.81005	5.31352	4.42391	16.4201	9.4301	17.801	10.6243	13.1266	7.8774
5568256	fibrinogen and fibronectin	AAEL006691	protein_coding	1.48139	2.31784	5.48663e-05	0.00144175	1.7046	1.83759	3.08645	8.16204	5.33779	7.07994	3.23615	7.83052	7.4628
5565773	putative beta-carotene-binding protein, transcript variant X3	AAEL004987	protein_coding	1.47885	4.57637	9.78532e-05	0.00225873	14.7412	11.3134	10.6997	48.3001	19.0381	40.4062	27.9042	23.911	18.4497
5564668	triacylglycerol lipase, pancreatic	AAEL014551	protein_coding	1.4764	3.68824	9.34702e-14	4.46381e-11	8.61904	6.99614	6.27578	22.5656	19.216	17.7504	12.3035	12.3051	10.676
5570480	leucine-rich immune protein (Short)	AAEL001420	protein_coding	1.46948	8.77513	1.2816e-08	1.43644e-06	219.845	210.46	205.969	783.94	391.349	725.441	542.147	429.105	435.019
5569048	lipopolysaccharide-induced tumor necrosis factor-alpha factor homolog	AAEL007344	protein_coding	1.46357	3.14871	3.90502e-05	0.00110675	4.08144	4.36152	3.70374	15.844	7.47291	11.1256	9.73898	14.3676	8.60295
110680902	uncharacterized LOC110680902	AAEL025456	lncRNA	1.45769	1.96265	5.63936e-05	0.00146784	1.39249	1.54978	2.57204	3.55289	5.60468	4.90539	6.96078	4.33475	3.9387
5571275	neurogenic locus notch homolog protein 1	AAEL001577	protein_coding	1.45252	5.89176	5.78421e-11	1.23032e-08	28.9062	20.0585	18.5187	62.7997	51.3318	63.8712	92.3524	112.511	82.4018
5572541	alanine aminotransferase 1	AAEL028144	protein_coding	1.44973	6.11834	1.99632e-06	0.000101517	43.6714	36.3312	31.6876	114.365	69.6582	100.788	92.1998	87.8312	47.7827
5574846	alpha-tocopherol transfer protein-like	AAEL011448	protein_coding	1.43168	3.41833	7.54967e-09	9.1127e-07	5.01777	5.3578	4.5268	19.4929	10.1418	15.4747	12.1814	11.2389	13.4745
5567883	sulfotransferase (sult)	AAEL006353	protein_coding	1.42374	4.11808	1.74046e-06	9.15836e-05	8.54701	8.1474	7.3046	18.8207	15.5686	31.2023	22.5309	24.348	18.657
110679834	3-oxoacyl-[acyl-carrier-protein] reductase FabG-like	AAEL027985	protein_coding	1.41921	1.98552	1.39337e-07	1.10904e-05	2.16076	1.6162	1.44034	5.08927	4.27023	5.66395	4.91529	4.82416	5.5971
5576674	ATP-binding cassette sub-family A member 3, putative	AAEL012700	protein_coding	1.41762	2.80077	4.348e-05	0.00119695	2.78498	3.21025	5.24697	9.41035	13.0776	8.29364	6.13648	5.55827	11.4015
5578590	uncharacterized LOC5578590	AAEL013774	protein_coding	1.41634	6.08819	2.50225e-05	0.000792066	23.2642	28.6709	23.457	72.8822	54.6234	58.0555	96.8098	182.689	68.72
5577782	uncharacterized LOC5577782	AAEL013371	protein_coding	1.41448	3.29025	1.55233e-10	2.8418e-08	5.32988	4.67147	5.45273	9.69843	15.7465	12.6427	13.2804	11.4836	9.5358
5571537	cytochrome P450	AAEL009128	protein_coding	1.41335	3.67924	4.57826e-06	0.00020115	5.73802	5.2471	5.65849	14.7877	10.2308	20.1273	19.1421	19.9084	13.0599
5577897	argininosuccinate lyase	AAEL003345	protein_coding	1.40266	7.99638	2.50381e-07	1.79751e-05	196.221	125.311	125.413	356.345	306.656	434.86	287.651	289.782	175.169
5573858	carboxypeptidase	AAEL010782	protein_coding	1.40127	6.24148	2.81759e-09	4.01928e-07	40.3342	33.9623	34.1567	102.554	96.614	65.4389	100.718	135.444	70.6893
23687786	probable cytochrome P450 9f2	AAEL017366	protein_coding	1.40046	2.9694	8.14571e-06	0.000327738	4.58562	3.29881	2.46916	8.45011	7.02809	10.8728	12.6393	10.8369	9.01755
5578589	uncharacterized LOC5578589	AAEL024607	protein_coding	1.39965	7.47299	4.29234e-05	0.0011846	73.682	88.4037	59.7743	203.187	159.689	139.879	262.983	459.361	148.634
110681054	uncharacterized LOC110681054	AAEL024607	protein_coding	1.3996	7.48061	4.53192e-05	0.00123827	74.2101	88.9129	60.0829	205.011	159.778	141.245	263.96	461.301	149.567
5568079	Cytidine deaminase	AAEL025432	protein_coding	1.39411	4.83779	2.65903e-08	2.67952e-06	15.1013	18.1767	12.5516	47.0518	28.913	47.739	30.4076	30.151	27.26
5574118	phenoloxidase 2	AAEL020579	protein_coding	1.39255	2.2338	9.31606e-05	0.00218183	2.64093	2.43536	2.16052	11.1388	3.91438	7.73736	4.06045	4.36971	4.7679
5563966	glucose dehydrogenase	AAEL004025	protein_coding	1.38772	6.87141	4.30891e-16	3.94409e-13	64.4867	51.7847	54.7331	159.304	127.84	165.013	134.911	161.837	133.605
5574193	Thioredoxin Peroxidase.	AAEL002309	protein_coding	1.38333	3.89179	2.57106e-05	0.000809182	9.43532	6.70832	6.37867	27.4629	13.3445	18.7618	18.2873	18.9296	14.0964
5569050	lipopolysaccharide-induced tumor necrosis factor-alpha factor homolog, transcript variant X2	AAEL007349	protein_coding	1.38225	4.48166	1.94626e-06	9.9431e-05	8.97916	10.8263	11.5228	30.7277	20.1946	32.062	27.6294	37.3523	20.73
5563675	C-Type Lectin (CTL16)	AAEL000533	protein_coding	1.37475	3.97084	4.66261e-07	3.06671e-05	12.6044	6.8633	8.4363	28.9993	22.6856	21.6444	14.349	12.4449	14.3037
110678856	uncharacterized LOC110678856	AAEL027968	lncRNA	1.37066	4.3419	4.95911e-07	3.20417e-05	13.1326	8.2581	7.40748	15.94	28.4682	21.4927	24.3017	39.2575	22.5957
110674850	uncharacterized LOC110674850	AAEL023728	protein_coding	1.36982	4.6468	4.99687e-09	6.38205e-07	10.7318	12.6196	13.2717	20.6452	41.9017	27.46	36.5136	32.1086	30.0585
5576915	uncharacterized LOC5576915	AAEL012866	protein_coding	1.3612	3.43097	1.38504e-05	0.000503858	6.50629	3.54235	3.49798	10.6587	9.87491	11.6313	20.6381	16.3777	12.6453
5578117	mitochondrial ATPase inhibitor, putative	AAEL003417	protein_coding	1.35728	4.49439	3.24844e-16	3.24371e-13	11.0199	9.27652	18.8274	53.9655	25.3545	42.6819	12.1508	12.1128	20.5227
5579927	cytochrome P450	AAEL006815	protein_coding	1.35568	3.63808	6.99556e-09	8.5377e-07	6.5303	6.19911	5.65849	21.1253	11.9211	17.3458	14.5016	14.7696	14.2001
110675563	uncharacterized LOC110675563	AAEL023481	protein_coding	1.35243	1.59313	7.86695e-07	4.74784e-05	1.89667	1.46122	1.64611	4.32108	4.71505	4.04568	2.71715	3.18115	3.7314
5574133	glutamate decarboxylase	AAEL010951	protein_coding	1.34754	4.81518	1.37462e-06	7.51185e-05	13.9729	12.2211	12.3458	34.0885	22.2408	47.7896	40.2992	36.7405	32.7534
5578208	27 kDa hemolymph protein	AAEL003467	protein_coding	1.34349	5.0935	1.6464e-06	8.73629e-05	15.7255	18.1988	18.0043	47.5319	28.913	72.4682	36.2388	34.4683	35.6556
5577564	acid phosphatase	AAEL013276	protein_coding	1.34059	1.86734	0.000138122	0.00294018	2.08874	1.48336	1.64611	3.07277	4.89297	4.80424	3.41933	6.01272	4.87155
5570824	zinc carboxypeptidase	AAEL008600	protein_coding	1.33863	3.59778	2.8926e-05	0.000897524	6.69836	5.20282	4.42391	14.4036	10.1418	13.8059	16.8524	23.7188	11.7125
5578315	homogentisate 1,2-dioxygenase	AAEL013637	protein_coding	1.33685	3.48807	2.0862e-05	0.000685579	7.13051	6.48693	6.27578	24.6782	11.5652	16.0816	11.3265	10.0678	8.0847
110680422	Cytidine deaminase	AAEL025432	protein_coding	1.3355	4.783	3.44705e-07	2.3664e-05	14.5011	17.8003	11.9343	45.6114	26.4221	45.8679	27.9958	28.945	28.8147
5571141	probable cytochrome P450 9f2, transcript variant X3	AAEL019603	protein_coding	1.33528	4.65657	3.57981e-13	1.45632e-10	12.7725	12.6418	12.7573	31.5919	27.9344	39.4959	27.1104	33.3671	29.1257
110674119	probable cytochrome P450 6a14	AAEL026582	protein_coding	1.32587	6.05061	1.55525e-07	1.20302e-05	35.6526	30.8406	30.3501	104.186	58.093	87.1338	77.515	101.045	71.2076
110677781	uncharacterized LOC110677781, transcript variant X1	AAEL026661	lncRNA	1.31575	3.26916	0.000109837	0.00246686	6.79439	3.36523	5.65849	13.6354	10.0528	21.0881	7.54084	8.82681	10.365
5576124	uncharacterized LOC5576124	AAEL002811	protein_coding	1.31559	4.0584	8.35072e-09	9.70587e-07	8.2349	7.81531	7.09884	17.3803	16.4582	21.1387	23.1721	29.0673	18.0351
110674851	uncharacterized LOC110674851, transcript variant X3	AAEL027338	protein_coding	1.30915	5.05134	6.73263e-07	4.13135e-05	9.86748	17.9996	17.7985	34.4726	35.4073	45.0082	52.908	43.4524	40.9418
5576475	uncharacterized LOC5576475	AAEL002917	protein_coding	1.30025	5.227	1.55228e-05	0.000550009	20.7673	17.6896	15.0207	53.6774	27.5786	58.3589	47.0463	52.2967	43.844
110674776	struthiocalcin-2-like	AAEL026955	protein_coding	1.2996	7.60841	3.4504e-05	0.00100528	124.532	107.842	84.6717	339.253	169.208	283.552	187.605	268.772	190.509
5570370	alpha-tocopherol transfer protein-like, transcript variant X1	AAEL008275	protein_coding	1.29716	2.74556	1.83578e-07	1.37172e-05	3.00106	3.71947	3.49798	10.0825	6.49431	10.1142	8.2125	7.83052	7.35915
5566992	yellow protein precursor	AAEL005738	protein_coding	1.29647	4.32204	1.08242e-05	0.000407168	10.5637	10.7599	11.6256	32.3601	18.0595	34.186	25.3091	21.1144	15.7548
5570847	D7 protein, putative	AAEL008620	protein_coding	1.29299	6.67724	2.53377e-08	2.60102e-06	61.1495	49.2608	50.8236	146.629	94.5679	177.352	115.524	117.3	108.211
5570557	leucine-rich repeat-containing protein 23	AAEL008365	protein_coding	1.28442	4.43618	2.51035e-06	0.00012255	13.1566	11.3798	11.317	35.2408	19.394	40.0522	20.6076	23.5615	20.1081
5568744	4-nitrophenylphosphatase	AAEL007090	protein_coding	1.27972	2.12538	3.13053e-06	0.000147652	1.80063	2.10327	3.3951	6.24156	5.33779	7.78793	4.8237	3.23358	5.70075
5571151	calcium-binding protein, putative	AAEL008844	protein_coding	1.27771	8.81282	9.37521e-08	7.92133e-06	265.149	206.098	248.356	526.5	461.808	800.286	553.535	545.882	438.958
5566484	protein CREG1, transcript variant X2	AAEL005401	protein_coding	1.27472	7.26514	2.01527e-11	5.03084e-09	77.2112	91.2597	76.544	220.663	176.147	171.537	193.681	228.099	148.634
5570483	leucine-rich immune protein (Short)	AAEL001402	protein_coding	1.27418	7.6294	9.23235e-06	0.000357071	117.954	87.0089	94.6512	347.991	162.002	259.025	273.058	226.036	214.348
110676152	loricrin-like	AAEL027052	protein_coding	1.27417	2.51949	5.18456e-05	0.00137222	3.33718	2.87816	4.32103	12.7712	6.0495	8.90049	4.67105	5.61071	4.04235
110679554	probable cytochrome P450 28a5	AAEL021861	protein_coding	1.26269	6.40166	2.69257e-10	4.55003e-08	38.5096	40.6042	48.5602	150.47	72.3271	129.563	80.9038	98.668	102.199
5580178	sodium-coupled monocarboxylate transporter 1, transcript variant X1	AAEL027912	protein_coding	1.26248	4.37318	1.38534e-05	0.000503858	10.9719	9.21011	6.48155	23.2378	14.7679	24.2235	33.9796	35.3073	26.5344
110674848	uncharacterized LOC110674848	AAEL024777	protein_coding	1.26134	5.32331	0.000143946	0.00302894	17.3821	17.9996	29.2184	32.3601	72.8608	47.5367	59.533	41.1277	42.8075
5565479	uncharacterized LOC5565479	AAEL026975	protein_coding	1.25506	6.45072	3.22271e-06	0.000150829	48.5691	43.8808	52.0581	155.655	70.9037	182.814	65.761	84.5102	83.7492
5569108	uncharacterized LOC5569108	AAEL007381	protein_coding	1.25238	6.45367	3.60881e-06	0.000165854	48.9052	44.1244	52.161	154.887	71.1705	184.028	65.8832	84.5801	83.7492
110676270	mucin-2-like, transcript variant X3	AAEL023490	protein_coding	1.25187	8.22812	4.15881e-08	3.8865e-06	152.958	138.174	220.887	363.643	485.116	426.617	242.284	254.422	416.777
5575813	glutathione peroxidase	AAEL012069	protein_coding	1.2516	5.36033	1.76633e-10	3.18056e-08	22.4479	21.9183	25.9262	73.1703	41.19	67.6134	40.9404	39.8692	37.314
110674852	uncharacterized LOC110674852, transcript variant X2	AAEL021467	protein_coding	1.24771	4.07092	2.6756e-05	0.000837287	9.57938	10.937	9.25935	11.6189	33.0053	20.2284	24.7291	16.3078	15.2366
5567476	Tetraspanin	AAEL000948	protein_coding	1.24273	3.92331	6.17198e-09	7.654e-07	7.25055	8.50164	10.0824	22.8537	19.7498	17.9527	16.7914	19.4365	14.2001
5572233	uncharacterized LOC5572233	AAEL009669	protein_coding	1.24217	4.02069	2.21397e-07	1.59989e-05	8.40296	9.94071	7.92189	22.3736	16.5472	23.8189	22.9889	16.9195	16.7913
5580182	prion-like-(Q/N-rich) domain-bearing protein 25, transcript variant X2	AAEL002560	protein_coding	1.23997	4.39395	2.60315e-12	8.4097e-10	11.9562	11.1584	11.7285	31.3038	27.8455	22.2512	24.5154	25.624	23.2176
5575420	gamma glutamyl transpeptidases	AAEL011822	protein_coding	1.23606	1.93589	6.10121e-05	0.00155129	2.47287	2.21397	2.46916	6.04951	4.3592	5.86623	4.06045	4.33475	2.2803
5568426	glutamate semialdehyde dehydrogenase	AAEL006834	protein_coding	1.23424	8.30121	4.37063e-07	2.92726e-05	185.537	192.77	150.927	515.361	289.753	475.974	336.041	376.127	316.236
5566701	uncharacterized LOC5566701, transcript variant X2	AAEL005593	protein_coding	1.22942	7.01683	0.000129752	0.00283312	71.5932	69.0094	73.8691	216.726	97.0588	254.119	153.015	115.36	114.741
110681389	uncharacterized LOC110681389	AAEL022151	protein_coding	1.22637	3.28556	1.38225e-07	1.10822e-05	5.1138	5.33566	4.5268	14.4036	10.2308	10.2659	12.4256	14.053	10.9869
110674774	uncharacterized LOC110674774	AAEL020454	lncRNA	1.22461	2.19726	3.78977e-06	0.000173445	2.16076	2.14755	3.60086	8.73819	4.71505	7.68679	3.35827	4.82416	5.1825
5570984	uncharacterized LOC5570984	AAEL020513	lncRNA	1.22357	1.97932	2.63416e-06	0.000127461	1.7046	1.81545	4.11527	7.5859	5.0709	6.47309	3.23615	3.12871	4.04235
5572538	uncharacterized LOC5572538	AAEL009862	protein_coding	1.22316	3.34126	3.34304e-06	0.000155593	4.58562	5.91129	4.73256	11.4269	11.4762	10.1648	12.3645	18.8597	10.365
5576995	brain chitinase and chia	AAEL003066	protein_coding	1.2209	5.45607	0.000244349	0.00454134	18.3665	21.8961	18.4158	57.2303	35.4963	37.726	57.1211	101.08	45.606
5568636	uncharacterized protein T28D9.3, transcript variant X1	AAEL006990	protein_coding	1.22055	5.08562	1.53861e-06	8.25893e-05	16.2537	14.2358	14.815	40.138	24.0201	49.3573	48.6644	52.1918	44.8805
5569049	lipopolysaccharide-induced tumor necrosis factor-alpha factor homolog, transcript variant X2	AAEL007342	protein_coding	1.21759	5.87126	1.46157e-15	1.00337e-12	30.0586	32.2575	34.2596	87.1898	62.9859	85.5661	60.5099	70.632	63.6411
110678272	uncharacterized LOC110678272	AAEL021263	protein_coding	1.21536	2.22536	8.91375e-06	0.000348429	2.56891	2.12541	2.77781	6.43361	5.87157	7.68679	4.48787	3.60064	7.8774
110680469	protein yellow-like	AAEL025360	protein_coding	1.21524	1.97422	2.33094e-06	0.000115851	2.16076	2.4575	2.46916	5.28132	4.89297	6.06852	4.67105	3.86282	3.42045
5569397	odorant binding protein (OBP10)	AAEL007603	protein_coding	1.20261	2.09367	6.77683e-05	0.00168791	2.59291	2.54606	2.88069	8.35409	4.27023	7.13051	4.2131	3.79291	3.00585
5571667	deoxyribonuclease I, putative	AAEL001641	protein_coding	1.1947	6.1591	1.04501e-05	0.000395994	44.6797	43.2388	34.9798	104.474	63.1639	112.47	93.4515	82.1855	63.6411
5572618	uncharacterized LOC5572618	AAEL009945	protein_coding	1.18562	2.78237	3.76952e-07	2.55583e-05	5.32988	4.4058	3.49798	10.4666	10.8535	8.09136	6.89972	6.04768	6.8409
5573295	aldehyde oxidase	AAEL010382	protein_coding	1.18388	6.72253	3.54505e-06	0.000164299	67.2957	49.0394	41.6671	124.063	87.8067	132.395	161.075	164.703	120.752
5565454	maltase A1	AAEL000647	protein_coding	1.18086	6.64478	3.91956e-05	0.00110675	54.7633	38.0581	41.5642	111.388	71.3485	125.214	142.391	191.341	122.618
5567472	uncharacterized LOC5567472	AAEL000940	protein_coding	1.18026	3.31789	8.76137e-08	7.46007e-06	5.16182	5.37994	4.62968	14.4996	10.4087	10.3165	12.3951	13.9656	12.8526
23687491	Carboxylic ester hydrolase	AAEL017071	protein_coding	1.17996	4.66172	8.14617e-07	4.88948e-05	11.5001	12.5532	12.7573	34.4726	19.1271	37.5742	33.0637	35.0276	31.1987
5564061	uncharacterized LOC5564061	AAEL004043	protein_coding	1.1796	2.30384	4.24049e-06	0.00018934	3.19313	3.09955	2.57204	5.76144	6.22742	7.38336	4.8237	6.2749	4.5606
5572530	protein I'm not dead yet, transcript variant X5	AAEL020112	protein_coding	1.17955	2.73353	1.14679e-05	0.000426995	3.93739	4.1844	4.01239	10.8507	6.58327	12.3393	5.80065	6.58952	5.70075
5576017	leucine-rich immune protein (Short)	AAEL012255	protein_coding	1.17902	3.64128	3.16468e-11	7.44823e-09	7.29857	6.70832	8.95071	17.8605	18.2375	15.8793	12.2424	13.0217	12.9563
5568253	fibrinogen and fibronectin	AAEL006699	protein_coding	1.179	3.1185	1.93327e-08	2.10248e-06	3.9854	3.47593	6.48155	13.3473	8.98528	13.8059	7.0829	9.38614	13.0599
5572603	uncharacterized LOC5572603	AAEL009927	protein_coding	1.1731	4.55037	1.02112e-06	5.90316e-05	16.0377	13.2838	12.6545	39.4659	23.1304	35.0963	25.4007	24.5752	21.2483
5567907	leucine-rich immune protein (Coil-less)	AAEL006377	protein_coding	1.16915	4.40965	8.68243e-05	0.00207683	13.0846	14.3465	12.8602	49.3563	19.5719	33.3768	15.6618	17.2866	16.9986
5573692	alpha-l-fucosidase	AAEL010653	protein_coding	1.16664	3.08318	8.49026e-08	7.28686e-06	5.06578	5.06999	4.01239	12.7712	9.16321	10.6199	10.2275	9.80563	9.43215
5572260	venom allergen 5.02	AAEL009695	protein_coding	1.16661	3.15434	0.000246778	0.004571	5.93009	6.50906	5.24697	20.165	8.36254	16.385	6.22806	6.0302	6.219
5565631	synaptic vesicle protein	AAEL014910	protein_coding	1.16376	2.31174	0.000242076	0.00450672	3.14511	2.85602	1.64611	6.14554	4.27023	6.37194	7.38819	6.3623	5.3898
5575305	protein snakeskin, transcript variant X1	AAEL002578	protein_coding	1.16148	5.01135	4.03643e-09	5.40685e-07	16.0377	19.3722	17.2841	41.6744	34.4287	40.4062	36.9715	49.3952	33.9972
5578064	prophenoloxidase	AAEL013501	protein_coding	1.1599	3.19796	2.61299e-07	1.85168e-05	6.29022	4.91501	5.14409	12.9632	10.4087	12.7945	10.5938	10.767	8.39565
110678029	uncharacterized LOC110678029	AAEL021557	protein_coding	1.15979	3.62973	1.20783e-07	9.8273e-06	6.55431	6.37623	6.79019	13.8275	13.6114	14.261	16.5776	20.2055	12.0234
5574240	fibrinogen and fibronectin	AAEL011007	protein_coding	1.15503	5.21003	0.000168635	0.00339247	18.6306	17.8224	16.4611	50.6047	24.109	50.3181	49.6108	61.2808	43.0148
5579869	sensory neuron membrane protein 2, transcript variant X1	AAEL019436	protein_coding	1.15402	2.81279	8.33111e-07	4.97331e-05	4.80169	4.69361	3.90951	12.8672	8.54046	9.81077	6.10595	6.62448	6.4263
5575179	RNA-binding protein FUS	AAEL000304	protein_coding	1.15379	5.15221	2.07386e-06	0.000104015	20.2151	21.5862	22.5311	66.6407	34.9625	49.509	40.6656	33.9789	30.4731
5571070	uncharacterized LOC5571070	AAEL008785	protein_coding	1.15108	6.84123	3.06069e-07	2.14131e-05	68.5682	63.7623	79.6304	238.716	103.642	203.649	92.7188	86.5552	96.0836
5576672	ATP-binding cassette sub-family A member 3, putative	AAEL012702	protein_coding	1.14644	6.59385	3.28941e-19	5.16156e-16	59.0848	55.3935	43.8276	112.828	116.72	97.7537	141.047	132.175	109.662
5576676	ATP-binding cassette sub-family A member 3, putative	AAEL012698	protein_coding	1.14435	5.22872	4.86134e-06	0.000212737	22.9521	19.2615	17.7985	43.1148	33.895	51.1778	62.2501	48.2591	37.314
5578307	trypsin-eta, putative	AAEL013628	protein_coding	1.14315	6.92903	1.05721e-05	0.000399053	66.3354	88.2266	68.4163	173.035	137.359	153.432	124.561	189.873	94.4252
5565763	uncharacterized LOC5565763, transcript variant X2	AAEL018103	protein_coding	1.14069	8.21825	0.000150435	0.00312359	185.201	188.519	162.347	551.658	260.217	379.131	364.433	343.197	245.34
5578867	putative ankyrin repeat protein RF_0381	AAEL003737	protein_coding	1.1342	3.88472	4.92809e-08	4.40082e-06	8.33094	8.83373	8.4363	20.3571	15.2127	21.9478	18.8063	15.9407	14.822
5579929	cytochrome P450	AAEL006805	protein_coding	1.13404	6.04065	2.36897e-05	0.000759354	41.1265	38.0138	28.3954	91.4149	54.0006	84.0995	97.7562	88.408	67.9944
5573677	leucine-rich immune protein (Short)	AAEL010656	protein_coding	1.1315	4.90673	6.11805e-05	0.00155198	19.1347	15.697	17.7985	49.5484	25.9772	49.509	38.3759	25.8687	28.1928
5578380	bm-40 precursor	AAEL013656	protein_coding	1.12151	4.90718	1.64805e-05	0.000576503	22.2558	18.9516	16.3582	52.6212	29.1799	45.8173	29.1864	30.955	24.6687
5577908	CRAL/TRIO domain-containing protein	AAEL003347	protein_coding	1.11962	5.15215	3.93648e-06	0.000177206	22.4239	19.0844	21.708	67.793	31.315	53.7064	36.0556	34.0313	34.6191
110676862	collagen alpha-1(IV) chain	AAEL007963	protein_coding	1.118	6.44341	1.15691e-14	6.68817e-12	49.8416	48.1981	58.2311	160.168	91.721	135.025	69.1193	73.6908	98.8821
5573084	aminomethyltransferase	AAEL010276	protein_coding	1.11655	4.82675	8.20057e-09	9.70587e-07	16.998	14.3908	16.6668	41.5784	26.3331	46.8287	29.6444	30.5705	32.6498
5572891	4-nitrophenylphosphatase	AAEL010099	protein_coding	1.11516	2.41179	0.000248659	0.00459463	2.5449	3.27667	2.98357	7.96999	5.0709	6.16966	6.04489	8.05774	5.1825
110674845	uncharacterized LOC110674845	AAEL028024	lncRNA	1.11098	3.06049	0.000161838	0.00327372	4.05743	5.11427	6.58443	8.54614	15.5686	8.74878	9.31157	8.80933	9.1212
5569738	ubiquinol-cytochrome c reductase complex 14 kd protein	AAEL007868	protein_coding	1.1099	6.39243	1.29608e-18	1.58179e-15	45.304	42.3753	73.6633	163.721	89.6749	156.517	52.7554	56.3343	77.9448
5568656	cytochrome P450	AAEL007010	protein_coding	1.10668	6.43718	0.000198399	0.00382625	47.6808	44.4122	53.087	176.876	65.21	117.426	80.4458	105.327	90.1755
5568408	microsomal glutathione s-transferase	AAEL006829	protein_coding	1.10602	5.13926	0.000181599	0.00359402	21.0794	22.2725	18.2101	60.2071	27.8455	51.4307	38.8033	43.4699	33.479
5571382	cytochrome P450	AAEL009018	protein_coding	1.10209	8.27689	0.000181237	0.00359334	189.547	152.188	169.961	427.019	230.77	589.101	303.832	379.483	349.197
5569758	uncharacterized LOC5569758	AAEL007902	protein_coding	1.09955	4.36434	8.17822e-06	0.000327845	11.6201	11.0256	12.8602	24.6782	19.4829	38.1305	25.0649	19.9608	22.3884
5571685	diazepam binding inhibitor, putative	AAEL009214	protein_coding	1.0934	4.48766	7.94237e-06	0.000320732	12.9886	11.9554	12.8602	32.2641	20.1057	32.2137	23.0499	32.4757	23.5286
5574872	mitochondrial import inner membrane translocase subunit Tim29	AAEL011476	protein_coding	1.0915	4.68662	7.44231e-06	0.000305024	17.9343	14.4793	19.6504	34.1845	38.5211	43.6428	14.1353	24.383	26.0162
5569911	clavesin-1	AAEL008007	protein_coding	1.08883	4.05846	1.78922e-07	1.35536e-05	13.4687	9.45364	7.51037	14.6917	24.6428	17.5481	24.9123	20.3803	16.1694
5573437	sugar transporter	AAEL010479	protein_coding	1.08482	5.4338	4.54161e-06	0.000200342	31.0189	21.1434	21.8109	53.6774	41.19	59.9266	53.6713	60.669	44.8805
5569661	cytochrome P450	AAEL007816	protein_coding	1.08222	4.14435	7.44124e-06	0.000305024	11.5481	10.1621	7.40748	22.9497	15.8354	21.6444	23.5079	25.0297	20.0045
5575580	AMP dependent ligase	AAEL002680	protein_coding	1.08176	2.78847	2.38686e-06	0.000118096	3.26515	3.91872	3.60086	9.12228	6.31639	9.96248	8.63991	7.56834	9.9504
5569984	plasminogen activator inhibitor 1 RNA-binding protein	AAEL008073	protein_coding	1.08025	7.15562	1.16787e-07	9.57307e-06	81.1246	76.4483	106.894	231.034	132.466	264.587	132.133	132.367	126.764
5571179	deoxyribonuclease I, putative	AAEL008857	protein_coding	1.07878	3.81474	2.4268e-08	2.53867e-06	8.06684	8.61233	7.92189	14.9797	16.7251	17.9527	16.5471	20.5551	14.4074
5566220	uncharacterized LOC5566220	AAEL005270	protein_coding	1.07847	5.2166	1.18421e-10	2.24265e-08	19.3988	22.4275	24.1772	51.3728	44.3037	48.0424	34.6207	47.892	42.8075
5566975	acyl-coa dehydrogenase	AAEL005732	protein_coding	1.07762	2.2537	1.39888e-05	0.000506422	3.24114	3.27667	2.67492	7.00975	5.60468	7.18108	5.31217	4.22988	4.3533
5565896	glucosyl/glucuronosyl transferases	AAEL000687	protein_coding	1.07637	2.55488	1.8565e-05	0.00062744	2.88102	3.29881	2.46916	6.62566	5.0709	6.32137	9.09786	8.89673	7.0482
5575278	glutathione transferase	AAEL011741	protein_coding	1.07635	6.42251	3.07579e-05	0.000933272	52.0263	47.0911	52.7783	164.489	66.3665	144.077	77.8203	81.2766	86.8587
5578306	trypsin	AAEL013623	protein_coding	1.07501	6.97192	0.000142415	0.00301404	67.1277	88.5808	72.3258	169.866	121.257	172.346	138.361	199.154	99.4004
5564242	uncharacterized LOC5564242	AAEL004188	protein_coding	1.0749	6.28474	1.1442e-07	9.44958e-06	44.6077	41.0691	48.3544	98.5206	80.1558	146.201	60.632	73.5684	109.558
5574529	aminoacylase, putative	AAEL011206	protein_coding	1.07025	5.2241	7.73465e-06	0.000314657	23.6483	21.719	20.5763	66.6407	32.3826	52.1893	39.017	40.079	40.5272
5568654	cytochrome P450	AAEL007024	protein_coding	1.06981	6.25795	1.56702e-05	0.000553444	42.1108	36.6633	50.1034	122.527	58.4488	125.719	88.5057	86.1182	78.6704
5572917	leucine-rich immune protein (Long)	AAEL010132	protein_coding	1.06739	3.10796	3.11987e-05	0.000941447	5.61798	4.69361	5.14409	13.5394	7.7398	14.261	8.45673	9.38614	8.81025
5568702	lipase	AAEL007055	protein_coding	1.0596	4.0749	3.86244e-06	0.00017552	10.9959	10.0071	8.84783	24.7742	18.3264	17.093	19.6306	24.5228	16.895
5577316	uncharacterized LOC5577316	AAEL013163	protein_coding	1.05739	4.41408	2.11419e-08	2.23291e-06	12.6525	12.7525	12.3458	28.9993	20.9063	32.8206	24.5459	23.3867	23.3213
5570219	uncharacterized LOC5570219	AAEL024456	lncRNA	1.05532	3.99578	4.4415e-05	0.00121659	11.452	11.0256	9.77376	25.4464	17.7037	20.5318	19.7222	16.6573	10.7796
5567898	epoxide hydrolase	AAEL006342	protein_coding	1.05203	4.76472	0.000201446	0.00386157	16.6859	15.9627	13.3746	31.976	22.5966	35.6525	40.1161	42.8057	23.5286
5567341	serine protease inhibitor dipetalogastin	AAEL006011	protein_coding	1.04746	6.78596	1.88109e-05	0.000633801	63.5024	65.9098	53.087	146.629	97.0588	125.214	128.408	191.62	120.441
5573116	cytochrome P450	AAEL002031	protein_coding	1.04728	4.55424	1.7672e-05	0.000606591	14.7172	15.4314	11.1112	30.1515	21.4401	29.0277	32.5447	33.6992	21.8702
5566654	NADH-ubiquinone oxidoreductase 24 kda subunit	AAEL005508	protein_coding	1.0467	5.97307	9.42179e-07	5.53417e-05	45.7841	39.94	40.9469	106.971	62.6301	114.088	54.0071	49.535	51.9287
5564669	pancreatic lipase-related protein 2	AAEL027829	protein_coding	1.04633	4.12081	3.56643e-05	0.00103361	15.4855	16.6048	13.5804	17.9565	47.6843	18.1044	11.0212	12.0779	4.7679
5568348	uncharacterized LOC5568348	AAEL001062	protein_coding	1.04535	3.62384	3.31585e-05	0.00098649	9.00317	7.81531	7.40748	20.7412	12.8107	18.3067	13.9521	10.33	10.7796
23687442	cell wall protein DAN4, transcript variant X1	AAEL017022	protein_coding	1.04499	8.88136	1.36656e-07	1.1037e-05	228.705	265.034	386.115	699.151	643.026	558.354	388.552	524.33	552.558
5572427	glucosyl/glucuronosyl transferases	AAEL001816	protein_coding	1.04418	4.23673	0.000221375	0.00417798	12.1723	12.044	8.4363	27.1748	16.903	21.0881	30.1939	21.1144	19.6935
5569989	trkB protein, putative	AAEL008066	protein_coding	1.04374	6.02439	0.000167245	0.00337068	33.5398	34.4715	51.5437	108.027	46.9726	160.613	44.4818	48.6436	58.4586
110680870	uncharacterized LOC110680870	AAEL021181	protein_coding	1.04345	2.06461	0.000101738	0.00233785	2.78498	2.76746	2.67492	7.5859	4.27023	6.32137	4.06045	3.8803	3.5241
5571127	uncharacterized LOC5571127, transcript variant X2	AAEL019751	protein_coding	1.04287	4.71158	1.9998e-10	3.48664e-08	14.5251	14.9221	15.3294	29.4794	28.0234	33.0734	36.3304	35.2373	28.0892
5569214	cytochrome P450	AAEL007473	protein_coding	1.03573	3.73665	0.0001761	0.0035297	9.3633	7.74889	6.37867	16.2281	11.8321	17.5481	18.7147	18.7198	11.9198
5567410	shootin-1	AAEL006069	protein_coding	1.03539	4.53978	5.72411e-07	3.55218e-05	13.9729	15.5642	14.1977	36.6812	27.8455	26.7521	29.0643	20.7474	25.0833
5569143	proteoglycan 4, transcript variant X1	AAEL007403	protein_coding	1.03272	4.07054	1.41954e-06	7.7142e-05	10.1316	9.6529	10.9055	23.91	16.7251	24.8809	21.5845	16.6923	16.6877
5578922	uncharacterized LOC5578922	AAEL003764	protein_coding	1.03046	3.42922	2.38397e-05	0.000761206	5.61798	6.61976	7.20172	13.6354	13.9672	10.1648	12.8835	16.3078	10.0541
5573987	uncharacterized LOC5573987, transcript variant X1	AAEL024583	protein_coding	1.03028	7.62539	9.05456e-20	1.65759e-16	121.051	115.768	133.438	246.686	259.239	260.188	213.617	207.229	220.36
5570858	ABC transporter	AAEL008635	protein_coding	1.02907	5.61593	6.70807e-11	1.39022e-08	35.7486	36.0877	31.8933	70.6737	69.4802	58.5106	56.2968	46.7559	35.8629
5568593	drebrin-like protein, transcript variant X1	AAEL001104	protein_coding	1.02716	3.57587	9.85754e-10	1.54679e-07	7.49064	6.59762	9.568	17.8605	14.3231	19.2675	10.5328	10.5747	12.0234
5578692	Clip-domain serine protease	AAEL022578	protein_coding	1.02713	6.34646	5.9146e-06	0.000250599	54.9554	48.0652	46.5025	133.089	72.416	116.92	85.239	92.7252	82.4018
5572392	uncharacterized LOC5572392, transcript variant X1	AAEL023125	protein_coding	1.02562	4.91337	1.29491e-06	7.18348e-05	19.1347	20.8334	17.5928	35.5289	34.6067	41.1142	44.1155	31.4794	25.9125
5571093	uncharacterized LOC5571093	AAEL008801	protein_coding	1.0246	4.14876	0.000117655	0.00260549	10.8758	12.0218	7.40748	20.8372	16.6361	18.3573	22.2562	32.0212	17.3096
5565856	E3 ubiquitin-protein ligase	AAEL005040	protein_coding	1.02048	2.85665	1.0414e-06	5.95769e-05	4.17747	4.20654	4.93832	11.1388	7.82876	9.25449	7.75455	8.37236	7.77375
5572674	dimeric dihydrodiol dehydrogenase	AAEL009951	protein_coding	1.01855	4.41071	3.04955e-09	4.29439e-07	13.5648	11.1584	14.1977	28.9032	22.9525	31.8597	20.5465	24.2082	24.3578
110680920	elongation of very long chain fatty acids protein 4-like	AAEL026052	protein_coding	1.0151	1.82968	5.74552e-05	0.00148841	2.47287	2.05899	2.05763	5.08927	4.27023	4.14682	4.15204	3.84534	3.83505
110679628	glucose dehydrogenase [FAD, quinone]-like	AAEL026344	protein_coding	1.01456	3.1263	5.50654e-07	3.47608e-05	4.48958	5.73418	4.62968	10.0825	10.5866	9.25449	10.777	11.2564	11.6088
5573294	aldehyde oxidase	AAEL010384	protein_coding	1.01183	3.80291	4.11694e-09	5.44825e-07	7.75473	8.08098	8.23054	15.0758	15.2127	18.6101	17.0661	18.0731	17.1023
5570086	uncharacterized LOC5570086, transcript variant X2	AAEL001328	protein_coding	1.01042	5.02757	2.04954e-05	0.00067604	21.9677	18.1988	20.0619	52.9092	27.9344	51.5824	32.7889	35.7267	32.4425
5572936	cytochrome P450	AAEL010151	protein_coding	1.00888	4.0185	2.16184e-05	0.00070462	10.3717	10.937	10.3911	23.0458	16.5472	23.9201	17.0051	20.0832	12.9563
5566353	d-3-phosphoglycerate dehydrogenase	AAEL005336	protein_coding	1.00614	4.89652	6.91123e-05	0.00171361	21.5356	20.1692	16.1524	46.5716	27.1338	43.7945	32.7889	32.7728	26.6381
5573312	uncharacterized LOC5573312	AAEL010416	protein_coding	1.00465	3.77826	8.51527e-05	0.00204218	8.76309	8.98871	6.27578	18.8207	12.2769	15.1713	19.1116	19.2092	13.6818
110681328	uncharacterized LOC110681328	AAEL023294	protein_coding	1.00258	8.23374	2.307e-05	0.000745494	200.399	193.302	167.8	492.315	266.978	398.297	356.282	336.468	297.165
5564753	probable cytochrome P450 9f2	AAEL019504	protein_coding	0.998053	5.46868	3.0406e-07	2.1409e-05	30.9949	26.5012	21.8109	58.7667	44.3926	47.9413	58.4644	62.6267	46.0206
110673976	uncharacterized LOC110673976	AAEL019902	protein_coding	0.995582	4.27277	4.06099e-05	0.00113501	13.5648	13.8152	10.2882	22.5656	20.1946	30.9494	24.088	19.3316	18.3461
5564756	cytochrome P450	AAEL014605	protein_coding	0.992968	6.29465	4.89658e-05	0.00130228	52.7226	54.1094	40.3296	112.444	72.0602	98.8157	112.746	88.5478	73.7988
5564321	apyrase, putative	AAEL000575	protein_coding	0.991401	4.58579	1.10823e-07	9.22183e-06	16.6619	14.258	15.3294	37.3533	26.2441	32.1631	21.9814	27.6515	24.7724
5578661	location of vulva defective 1	AAEL013812	protein_coding	0.989909	3.28125	1.93984e-06	9.9431e-05	6.93844	6.61976	5.86426	11.5229	12.2769	12.7945	9.76951	12.5498	8.4993
5576917	uncharacterized LOC5576917	AAEL012860	protein_coding	0.987158	3.70198	1.97469e-05	0.000655288	8.69106	6.15483	6.99596	17.8605	12.2769	13.9576	17.6157	17.4788	15.6512
5573297	xanthine dehydrogenase	AAEL026787	protein_coding	0.983413	5.62785	7.37696e-06	0.000304618	33.0356	29.8443	26.955	58.9587	45.1043	74.8956	59.6856	64.3221	51.2031
5570115	trypsin-eta, putative	AAEL008080	protein_coding	0.981917	2.9517	7.26126e-05	0.00179231	4.15346	4.60505	3.90951	7.77795	7.29498	8.34421	10.9602	13.179	7.77375
23687573	uncharacterized LOC23687573, transcript variant X3	AAEL028188	protein_coding	0.981483	7.60928	0.000231961	0.00433309	134.856	124.403	121.606	358.17	167.073	270.352	203.236	207.596	170.193
5575831	protease m1 zinc metalloprotease	AAEL012099	protein_coding	0.971774	6.07677	2.12774e-07	1.55807e-05	43.1672	42.7074	37.8605	88.5341	63.1639	94.8712	80.2016	84.8772	71.4149
5578728	uncharacterized LOC5578728, transcript variant X1	AAEL013840	protein_coding	0.970905	3.45669	1.14415e-05	0.000426995	7.89878	7.70461	5.86426	15.6519	11.4762	15.2219	11.3571	12.5323	10.676
5579144	cytochrome P450	AAEL014019	protein_coding	0.968803	3.54669	1.09872e-06	6.22081e-05	9.26727	10.1178	6.58443	17.3803	16.3692	13.199	11.6013	11.7458	8.60295
110677670	uncharacterized LOC110677670	AAEL026520	lncRNA	0.965211	2.95051	3.56272e-05	0.00103361	4.5376	6.68618	4.5268	7.87397	11.7431	8.34421	9.8611	8.45976	6.94455
5578505	trypsin	AAEL013703	protein_coding	0.964576	6.86309	0.000136472	0.00292526	65.4231	80.2785	64.3011	169.386	109.87	120.662	131.705	189.331	115.777
5579278	asparagine synthetase	AAEL015631	protein_coding	0.963624	5.57342	0.000260095	0.00474566	35.6045	30.8848	32.7164	89.0143	49.5525	58.6623	55.503	39.9741	37.1067
5568406	AMP dependent ligase	AAEL006823	protein_coding	0.960212	3.48044	5.31618e-07	3.41479e-05	6.57832	6.44265	7.09884	17.0923	10.9425	14.615	11.3265	12.9693	13.7855
5571298	glucosyl/glucuronosyl transferases	AAEL001548	protein_coding	0.959145	3.87073	4.72002e-05	0.0012707	8.37895	8.63447	7.20172	17.2843	11.7431	19.0147	20.9434	20.1531	17.2059
5575647	uncharacterized LOC5575647	AAEL011980	protein_coding	0.957575	1.91824	0.000179736	0.00358298	2.01671	2.03685	2.05763	3.74494	3.73645	3.79282	5.31217	5.92533	4.3533
5565955	Tubulin beta chain	AAEL005052	protein_coding	0.949843	5.12739	9.76084e-05	0.00225873	25.3049	24.9736	19.5475	58.6707	34.4287	40.0522	39.9634	39.5371	31.8206
110675612	uncharacterized LOC110675612	AAEL022334	lncRNA	0.948218	8.13015	7.18842e-11	1.46218e-08	133.271	180.97	187.142	374.974	306.834	344.844	303.618	312.487	378.115
110677668	uncharacterized LOC110677668	AAEL020234	lncRNA	0.94453	2.94594	7.94997e-05	0.00192765	4.48958	6.7526	4.62968	7.77795	11.7431	8.24307	9.92216	8.35488	6.8409
5567327	adam (a disintegrin and metalloprotease)	AAEL005992	protein_coding	0.944523	3.30232	4.58323e-05	0.00124609	6.12216	5.44636	7.40748	16.2281	10.9425	12.2887	11.6624	8.0927	11.6088
5564750	cytochrome P450	AAEL014614	protein_coding	0.940996	5.16838	9.30862e-07	5.49709e-05	22.616	23.2024	21.3994	47.0518	36.7418	45.4127	51.87	37.195	37.7286
5574270	integrin alpha-ps	AAEL011038	protein_coding	0.936088	4.29252	2.98036e-06	0.000141716	12.8445	15.0107	10.9055	23.2378	21.8849	23.7178	23.569	27.1446	16.7913
5579662	elongase, putative	AAEL003977	protein_coding	0.935824	2.93762	8.83935e-05	0.00209701	5.1138	4.98143	3.80662	10.2746	8.09565	7.28222	11.0518	9.52597	8.0847
5570223	arrestin domain-containing protein 3	AAEL008157	protein_coding	0.934794	3.28042	0.000108764	0.00244808	6.05013	6.37623	6.07002	12.2911	9.51906	12.845	13.2194	11.7108	8.4993
5569780	retinoid-inducible serine carboxypeptidase (serine carboxypeptidase	AAEL007926	protein_coding	0.930713	4.7139	2.49301e-06	0.000122247	16.1577	18.9294	14.0948	30.6317	30.7813	24.7292	31.6593	42.8057	25.0833
5569240	cadherin-23, transcript variant X4	AAEL024535	protein_coding	0.927084	6.37368	1.96781e-14	9.82473e-12	55.1234	54.5964	48.2515	104.282	96.525	94.3655	103.221	96.6754	92.9741
110681032	ATP synthase subunit delta, mitochondrial-like	AAEL020429	protein_coding	0.925049	4.95646	1.62135e-09	2.5083e-07	19.7109	18.2431	28.4982	54.1575	35.4963	47.9413	25.2176	24.6452	26.949
5570114	trypsin-alpha, putative	AAEL008079	protein_coding	0.916039	6.27654	3.1321e-06	0.000147652	46.3363	56.6112	36.3172	75.0908	83.8923	69.1305	112.258	146.787	68.72
5575607	oxidase/peroxidase	AAEL011941	protein_coding	0.912273	3.54099	3.19317e-05	0.000954417	8.523	7.81531	7.09884	19.2048	11.8321	15.7276	11.9982	10.9942	11.8161
5573830	Mitochondrial ATP synthase F chain	AAEL010754	protein_coding	0.912273	7.54265	4.90471e-09	6.33804e-07	114.16	115.348	139.919	306.797	178.905	287.496	163.67	181.343	191.234
5563695	fibulin 1 and	AAEL000549	protein_coding	0.911475	4.95121	1.78737e-05	0.000609705	22.4719	19.0623	16.564	35.7209	30.6033	38.4339	35.6282	47.4026	31.1987
5569083	sodium-dependent phosphate transporter	AAEL001209	protein_coding	0.907786	6.79614	3.96802e-05	0.0011147	69.1204	70.2271	63.7867	147.685	91.4541	159.197	127.553	148.815	121.582
5571641	multicopper oxidase	AAEL001667	protein_coding	0.904965	4.5511	0.000199018	0.00382625	12.0522	15.3428	10.5968	28.3271	21.707	16.9413	36.2693	40.0091	28.2965
5577780	ATP-binding cassette sub-family G member 1, transcript variant X2	AAEL019641	protein_coding	0.90429	5.14741	2.05143e-08	2.18766e-06	25.593	26.3019	18.7245	37.0653	41.2789	42.8842	49.4276	43.1902	33.168
5577377	tryptophan 2,3-dioxygenase (TDO)(EC 1.13.11.11)	AAEL000428	protein_coding	0.899534	5.26264	3.0565e-05	0.000929988	23.2882	26.0584	22.8397	45.3233	34.7846	54.1615	51.1678	49.3078	37.4177
110674263	uncharacterized LOC110674263	AAEL023991	protein_coding	0.894112	7.73129	5.55005e-05	0.00145147	145.347	124.978	136.936	282.887	194.74	291.137	232.484	301.79	201.288
5579836	uncharacterized LOC5579836	AAEL005868	protein_coding	0.893019	4.32334	4.57723e-05	0.00124609	11.7882	12.9739	10.8026	22.5656	18.3264	22.3524	26.8356	32.7379	20.2118
5569768	spaetzle-like cytokine	AAEL007897	protein_coding	0.892762	2.61247	0.000158953	0.00323923	4.44156	3.52021	4.83544	6.91373	7.82876	8.29364	6.31965	7.16632	5.49345
110677916	selenide, water dikinase-like, transcript variant X1	AAEL027637	protein_coding	0.891693	6.42415	0.000222793	0.00419752	65.279	59.4893	44.5478	113.788	75.9746	116.92	98.4584	112.861	84.3711
5575628	something about silencing protein 10	AAEL011958	protein_coding	0.888226	4.57913	0.000124263	0.00272981	15.6055	13.5273	24.5887	37.2573	37.1866	31.708	16.2723	14.3326	27.26
5571228	inward-rectifying potassium channel	AAEL008931	protein_coding	0.888112	3.1261	0.000264801	0.00480756	6.19418	6.35409	4.5268	10.2746	8.89632	10.5188	10.0443	12.5848	7.8774
5578684	stearoyl-coa desaturase	AAEL003645	protein_coding	0.885974	5.35509	1.9329e-06	9.9431e-05	26.5293	25.992	20.0619	43.5949	38.2542	47.739	65.1199	51.5101	48.3009
5576327	proteoglycan 4	AAEL000406	protein_coding	0.885677	2.52519	0.000107675	0.00243857	3.93739	3.43165	4.83544	6.62566	8.4515	7.63622	5.31217	5.50583	6.73725
5564632	janus A, putative	AAEL004350	protein_coding	0.882519	3.45675	5.71134e-05	0.00148306	6.86642	7.37251	10.8026	22.0855	14.1451	15.7276	5.73959	7.77808	10.4687
5569473	histidine-rich glycoprotein	AAEL007659	protein_coding	0.880326	4.61889	4.63751e-05	0.00125156	16.1337	18.0881	18.0043	40.8102	22.9525	41.7211	22.1646	20.6075	21.041
110676861	collagen alpha-1(IV) chain, transcript variant X1	AAEL023187	protein_coding	0.879877	7.30648	8.72932e-09	9.98779e-07	103.524	102.529	112.964	256.192	156.397	223.018	153.076	153.202	164.389
5574108	ovochymase-2	AAEL002254	protein_coding	0.87918	5.00007	3.42345e-08	3.32771e-06	21.4876	20.5899	21.8109	48.2041	32.4716	42.7325	33.7354	34.1012	33.0644
5569122	secreted ferritin G subunit precursor, putative	AAEL007383	protein_coding	0.876905	8.23793	1.96785e-05	0.000655288	217.301	207.471	203.912	504.318	280.501	447.503	279.194	299.657	277.471
5571304	transcription factor kayak, transcript variant X1	AAEL008953	protein_coding	0.870561	8.3355	4.14517e-06	0.000185839	213.891	190.623	287.76	530.341	295.18	676.741	214.807	224.988	274.051
110674120	mucin-5AC-like	AAEL024267	protein_coding	0.863826	2.99658	0.000181049	0.00359334	4.39355	5.29138	6.27578	10.3706	10.5866	8.04079	9.8611	8.25001	9.22485
5574092	uncharacterized LOC5574092	AAEL002267	protein_coding	0.858628	3.86459	9.73488e-05	0.00225873	7.97081	9.63076	9.97953	18.9167	13.8783	17.5987	18.1957	19.9434	14.3037
5573583	ecdysone inducible protein L2, putative	AAEL002130	protein_coding	0.857747	6.20077	7.45285e-08	6.49699e-06	56.3719	44.9657	52.8812	84.6932	89.0521	101.85	85.9717	78.2528	67.5798
5563646	40S ribosomal protein S25	AAEL021083	protein_coding	0.853697	10.835	1.55204e-08	1.70476e-06	1091.52	1091.51	1508.14	3050.87	2078.89	2395.65	1385.9	1433.86	2406.44
5575529	histone H1, putative	AAEL011908	protein_coding	0.853541	2.77568	7.05936e-05	0.0017464	4.56161	3.63091	6.48155	9.9865	8.71839	9.50734	5.70906	6.23994	7.98105
5568586	ATP-dependent transporter	AAEL001101	protein_coding	0.850486	6.82141	0.000188775	0.00370269	61.8698	65.467	116.977	164.777	164.048	143.217	82.3081	73.7432	148.323
5570241	bhlh factor math6 (atoh8 protein) (bhlh transcription factor)	AAEL008190	protein_coding	0.849232	4.01708	4.08047e-05	0.00113756	11.1639	10.7156	13.1689	22.9497	17.1699	28.5726	15.8144	11.6759	15.0293
5574655	uncharacterized LOC5574655	AAEL022570	lncRNA	0.845231	6.32235	0.000122518	0.00270228	53.6109	53.0245	38.8893	88.2461	71.1705	78.2333	114.029	143.099	77.6339
5570111	trypsin-eta, putative	AAEL008097	protein_coding	0.842697	3.38904	3.02665e-05	0.000926036	5.42591	6.77474	4.93832	9.89047	11.1204	9.30506	14.4711	15.6785	15.9621
5574953	uncharacterized LOC5574953	AAEL011551	protein_coding	0.84064	5.97798	1.32603e-05	0.000487129	42.471	45.4306	31.8933	76.4351	61.9184	59.1175	87.1624	98.1087	63.1229
5569553	transmembrane protein 205	AAEL007758	protein_coding	0.834732	5.33199	4.45234e-07	2.94606e-05	22.3759	24.5529	24.5887	50.7007	33.806	51.1273	51.6868	51.9646	51.3068
110681470	histone H1A, sperm-like	AAEL027883	protein_coding	0.831758	2.7698	0.000137389	0.00293026	4.48958	3.60877	6.68731	9.79445	8.71839	9.4062	5.70906	6.20499	7.98105
5572647	uncharacterized LOC5572647, transcript variant X1	AAEL001851	protein_coding	0.824341	5.87588	1.00462e-06	5.83847e-05	45.8802	38.5673	40.021	81.2363	61.3846	79.093	64.9062	63.2909	53.7944
5572577	centrosomal protein	AAEL009915	protein_coding	0.823626	4.95541	0.000258619	0.00472657	19.2548	27.2539	26.0291	46.3796	42.5244	55.0718	17.0356	15.7834	31.6133
23687632	acidic leucine-rich nuclear phosphoprotein 32 family member B	AAEL017212	protein_coding	0.820233	6.99946	7.88274e-05	0.00191557	79.9002	77.7988	109.981	197.041	106.667	260.441	106.274	92.8476	121.478
5572277	cyclin	AAEL001751	protein_coding	0.814565	5.5739	2.71379e-05	0.000846827	31.4271	35.2685	30.8645	60.5912	44.8374	68.2203	55.7778	55.4429	45.5024
5565520	methylenetetrahydrofolate dehydrogenase	AAEL014871	protein_coding	0.813312	5.76144	4.2789e-05	0.00118386	48.7132	31.9697	40.2268	64.8162	66.4555	86.9821	50.2519	46.214	52.7579
5578857	uncharacterized LOC5578857, transcript variant X6	AAEL027402	protein_coding	0.813	8.3876	7.8905e-06	0.000319813	237.996	231.36	214.303	421.065	321.424	453.672	397.405	416.136	319.864
5566982	forkhead box protein (AaegFOXL)	AAEL005731	protein_coding	0.80853	6.83814	1.92506e-05	0.000644661	74.6663	78.2195	72.6345	131.361	104.799	170.475	131.43	141.788	123.551
110680584	troponin T, skeletal muscle-like	AAEL026967	protein_coding	0.800899	7.89148	2.46465e-06	0.000121398	134.759	130.624	272.534	357.978	301.585	380.496	142.726	155.527	263.478
110679583	myb-like protein V	AAEL023591	protein_coding	0.800318	6.57763	0.000178175	0.0035648	72.7456	62.1903	72.5316	143.076	89.1411	151.966	102.916	83.3915	81.6762
110679281	uncharacterized LOC110679281	AAEL022980	lncRNA	0.799966	4.51619	0.000227163	0.00426522	13.2767	13.2838	27.1608	29.3833	31.5819	38.8891	15.7228	15.7834	22.803
5576127	uncharacterized protein CG45076, transcript variant X13	AAEL019525	protein_coding	0.798696	6.21061	1.88899e-09	2.84228e-07	53.2268	47.9767	66.7702	125.599	77.9317	126.933	50.3435	53.6775	65.4032
5572308	beta lactamase domain	AAEL009700	protein_coding	0.796083	5.11924	5.56697e-07	3.49415e-05	24.0085	25.4163	22.9426	40.6182	37.4535	43.5416	42.8943	42.9805	32.0279
5573763	uncharacterized protein C12orf31 homolog	AAEL000269	protein_coding	0.795636	8.20801	7.84966e-07	4.74784e-05	170.124	166.225	298.357	398.884	352.561	488.313	197.314	214.57	377.183
5576118	uncharacterized protein KIAA1683 homolog	AAEL002817	protein_coding	0.790994	3.78294	0.000153327	0.00316569	10.7558	8.50164	11.9343	16.7082	17.3478	18.9641	14.0437	14.7172	10.7796
5579108	galectin	AAEL003844	protein_coding	0.784607	5.99744	4.89644e-06	0.000213423	38.6536	44.8328	42.1815	84.5011	59.6943	82.279	83.224	65.9651	73.4879
5574844	60S ribosomal protein L14	AAEL011447	protein_coding	0.778759	10.9314	5.3032e-10	8.69408e-08	1229.79	1277.13	1593.95	2926.24	2212.43	2542.1	1669.4	1715.32	2411
5567696	uncharacterized LOC5567696	AAEL006269	protein_coding	0.778391	2.96875	3.71238e-05	0.0010645	5.1138	5.15854	5.86426	10.5626	8.00669	10.5693	8.48726	8.1801	8.60295
23687988	vacuolar protein sorting-associated protein 4B, transcript variant X2	AAEL021711	protein_coding	0.776146	2.52145	0.000192905	0.00376353	3.9854	3.40951	4.62968	7.48987	6.58327	7.28222	5.73959	6.20499	6.6336
110674008	peptidoglycan-recognition protein LA-like, transcript variant X1	AAEL021026	protein_coding	0.771673	4.61472	5.93934e-05	0.00151716	16.7579	16.8704	18.4158	27.1748	27.2227	36.4617	29.8886	22.1632	25.3943
5575822	leucine-rich repeat	AAEL012092	protein_coding	0.76991	7.38063	1.88506e-07	1.39902e-05	111.135	114.219	127.573	212.693	170.542	243.904	172.585	182.304	164.7
110674237	uncharacterized LOC110674237	AAEL026466	protein_coding	0.769045	5.59955	0.000148125	0.00309317	29.8905	38.1024	25.6175	59.0548	47.0615	47.3344	57.4569	74.3725	56.3856
5563689	pacifastin-like protease inhibitor cvp4	AAEL000551	protein_coding	0.767433	5.60807	1.20291e-05	0.000446378	33.4678	36.0434	36.1115	70.3856	47.3284	71.8614	45.1229	52.5763	46.0206
5569180	cAMP-responsive element-binding protein-like 2, transcript variant X1	AAEL007444	protein_coding	0.763636	8.08722	7.13446e-07	4.35361e-05	203.472	173.553	192.286	360.378	267.423	381.861	287.712	294.483	286.281
5571253	bone morphogenetic protein	AAEL001566	protein_coding	0.759559	4.65519	9.40816e-06	0.000360109	18.6786	16.5605	17.5928	35.2408	25.1766	31.2023	28.3011	28.4031	25.3943
5569427	IMD pathway signalling NF-kappaB Relish-like transcription factor	AAEL007624	protein_coding	0.758168	5.83571	1.52523e-05	0.000543933	41.5586	40.6927	42.3873	82.0045	57.915	74.4911	57.5485	66.4371	50.6849
110677651	microfibril-associated glycoprotein 4-like	AAEL025744	protein_coding	0.752411	3.68651	3.1128e-05	0.000941447	9.29127	8.28024	12.5516	19.2048	14.6789	20.5318	9.55581	11.3263	11.2979
5575852	fad oxidoreductase	AAEL012120	protein_coding	0.745078	5.37318	6.90057e-05	0.00171361	31.139	27.5418	29.3213	61.6474	39.2328	51.3295	45.2145	47.2628	40.1126
5566822	matrix metalloproteinase	AAEL005666	protein_coding	0.743654	5.22088	1.50276e-05	0.000538351	25.0408	25.7263	26.5435	49.4524	35.6742	48.2953	47.199	39.2575	38.1432
5566942	beta-1,4-mannosyl-glycoprotein 4-beta-N-acetylglucosaminyltransferase	AAEL005535	protein_coding	0.738779	4.47091	2.10103e-07	1.54884e-05	15.1253	15.8741	19.5475	28.9993	26.2441	33.7814	19.6611	18.8247	22.1811
5570822	myosin vii	AAEL008610	protein_coding	0.737771	6.65485	5.21149e-09	6.57965e-07	65.231	70.7805	62.4492	115.037	101.062	112.874	130.515	129.728	118.472
5573480	protein eiger	AAEL010524	protein_coding	0.736868	4.20433	7.45764e-05	0.00182738	13.9729	13.5273	14.1977	22.2776	21.796	22.2007	20.7297	22.268	14.2001
5574731	uncharacterized LOC5574731	AAEL011371	protein_coding	0.732795	6.34856	4.94641e-06	0.000214748	53.2988	49.2386	66.0501	117.437	70.2809	132.496	72.4776	80.2803	92.4558
5567363	lipase	AAEL006027	protein_coding	0.732465	4.53227	2.6689e-05	0.000837287	19.3268	17.0697	18.7245	29.9595	26.511	36.5628	20.6381	20.9047	18.4497
5564724	HIG1 domain family member 2A, putative	AAEL004404	protein_coding	0.730634	4.44403	1.66836e-07	1.28149e-05	17.3341	17.0254	19.2389	31.976	27.3117	34.7423	16.3029	14.7521	18.0351
5571084	apolipophorin-III, putative	AAEL008789	protein_coding	0.725077	5.73315	0.000136622	0.00292526	45.6641	35.977	42.3873	67.2168	57.2033	92.1403	42.589	47.9969	47.5754
5566493	protein mesh, transcript variant X3	AAEL005432	protein_coding	0.724184	6.78603	1.90702e-05	0.000640574	73.5139	78.5737	71.0913	147.493	104.799	116.364	135.766	145.966	118.99
5573537	n-acetylgalactosaminyltransferase	AAEL010596	protein_coding	0.723186	3.44353	0.000145433	0.00305437	8.18688	8.01456	7.20172	9.89047	13.0776	12.3393	13.9521	14.4026	9.5358
5572011	CKLF-like MARVEL transmembrane domain-containing protein 4	AAEL021276	protein_coding	0.722133	4.34541	3.04802e-05	0.000929985	14.141	13.6602	18.2101	25.8305	23.3084	27.9658	20.3939	21.5864	17.9315
5570670	NADH dehydrogenase, putative	AAEL008490	protein_coding	0.716457	5.55375	3.01238e-08	2.9809e-06	32.4354	29.7557	45.3708	70.2896	52.4883	73.0245	32.7279	39.3099	48.7155
5567070	60S ribosomal protein L26	AAEL005817	protein_coding	0.71316	10.6544	3.78889e-10	6.30563e-08	1079.56	1114.36	1351.56	2144.12	1879.97	2137.28	1444.97	1515.64	1838.86
5577290	serine protease 53	AAEL013140	protein_coding	0.712461	4.93464	1.58041e-06	8.42678e-05	21.0554	21.9847	24.6916	47.6279	31.315	41.4682	26.2556	29.5917	31.9242
5565210	nuclear lamin L1 alpha, putative	AAEL004680	protein_coding	0.711083	4.07045	6.1733e-05	0.00156238	11.6681	12.0218	14.6092	22.0855	17.7037	25.9935	15.5091	16.5	15.2366
110678951	DDRGK domain-containing protein 1, transcript variant X2	AAEL025849	protein_coding	0.709134	3.80967	5.83497e-05	0.00149746	9.53136	9.47578	13.066	21.3173	17.7926	17.7504	10.8075	11.3088	16.6877
5563621	dopachrome-conversion enzyme (DCE) isoenzyme, putative	AAEL000064	protein_coding	0.707039	5.58479	1.54141e-06	8.25893e-05	34.7883	33.4531	40.4325	70.7697	48.7518	75.5025	36.5441	44.4662	47.8863
23687501	cytochrome c oxidase copper chaperone	AAEL017081	protein_coding	0.699519	5.60392	5.50218e-07	3.47608e-05	36.973	39.7186	38.0662	75.3788	56.8475	60.7863	43.5354	41.3899	45.606
110681359	uncharacterized LOC110681359	AAEL020204	lncRNA	0.698471	2.89603	0.00022551	0.00424145	5.4019	5.6899	4.93832	8.83421	8.80735	8.79935	8.09038	7.62077	8.7066
5573866	alpha-2-macroglobulin receptor-associated protein	AAEL010784	protein_coding	0.694282	4.98379	8.55593e-06	0.000339272	24.5366	21.6526	24.1772	38.7937	33.2722	44.6542	34.6512	31.6192	31.1987
5577761	alkaline phosphatase	AAEL003298	protein_coding	0.693362	5.52248	4.43776e-07	2.94606e-05	34.3801	33.2759	25.8233	48.9722	47.9512	44.199	65.5779	63.3608	48.7155
110680561	ATP synthase subunit b, mitochondrial-like	AAEL024040	protein_coding	0.689312	7.33042	0.000151243	0.00313445	129.382	117.54	117.594	245.629	149.458	231.716	147.489	155.23	154.542
5571113	uncharacterized LOC5571113, transcript variant X2	AAEL001509	protein_coding	0.687989	5.80272	5.55427e-06	0.000237386	40.2862	39.4308	38.4778	68.7532	53.0221	75.0473	61.3037	64.6542	60.9462
5574136	alpha-tocopherol transfer protein-like, transcript variant X1	AAEL010943	protein_coding	0.684553	3.75464	0.000107049	0.00243188	10.8278	10.5828	10.4939	19.6849	15.5686	16.5367	13.9216	12.1303	11.8161
5567014	lysosomal alpha-mannosidase (mannosidase alpha class 2b member 1)	AAEL005763	protein_coding	0.682655	5.3046	0.000188538	0.00370269	32.8436	27.8296	28.0867	52.5251	39.2328	54.1615	36.6967	45.5673	38.3505
5565037	bombyxin B-1 homolog, transcript variant X2	AAEL004547	protein_coding	0.676594	5.8459	0.000108174	0.00244483	44.7278	42.6853	42.9017	84.4051	54.1786	80.3573	59.2277	54.9884	54.1053
5567031	Fructose-bisphosphate aldolase	AAEL005766	protein_coding	0.675216	9.64439	0.000199255	0.00382625	627.581	527.943	730.46	1444.11	717.844	1343.11	553.046	572.519	687.303
5576107	coupling factor, putative	AAEL002813	protein_coding	0.674943	6.25111	8.71809e-06	0.000343224	57.7884	49.7921	73.6633	115.325	89.319	103.013	56.2052	71.2787	70.1711
5578368	acidic ribosomal protein P1, putative	AAEL003530	protein_coding	0.673282	10.2532	4.8567e-05	0.00129796	779.099	850.385	1019.15	1670.82	1498.41	1278.03	1142.09	1134.92	1612.48
5576835	vacuolar ATP synthase subunit g	AAEL012819	protein_coding	0.669934	5.62096	6.28422e-07	3.87786e-05	33.924	35.5342	43.8276	67.4089	56.0468	63.1126	45.2756	51.1431	47.0571
5576744	Ribosomal protein L19	AAEL024536	protein_coding	0.669892	10.4467	1.86228e-06	9.73153e-05	1065.95	1063.94	985.092	1936.23	1506.86	1599.81	1470.68	1413.67	1518.89
5575111	plasma glutamate carboxypeptidase	AAEL011658	protein_coding	0.669197	4.9755	1.68682e-05	0.000588192	23.3602	20.3021	27.1608	46.2836	31.1371	45.261	26.683	31.2871	32.2352
5564064	cytochrome P450	AAEL004054	protein_coding	0.668173	8.22764	3.42466e-05	0.00100528	213.099	219.891	227.471	364.795	287.974	443.609	322.974	314.741	302.865
5572842	uncharacterized LOC5572842, transcript variant X5	AAEL010062	protein_coding	0.664817	4.44774	4.8515e-05	0.00129796	15.9176	16.9369	15.8438	20.6452	26.1552	27.4095	26.0419	25.0821	21.5592
5566726	ATP synthase subunit b, mitochondrial	AAEL024040	protein_coding	0.662408	7.23832	6.18089e-06	0.000259125	117.593	105.983	122.018	234.203	149.369	206.633	133.476	139.796	150.396
5579964	cellular tumor antigen p53, transcript variant X3	AAEL007595	protein_coding	0.660865	5.2886	1.22444e-06	6.827e-05	30.0346	27.2539	32.202	43.5949	48.1291	48.1941	44.146	40.2363	37.8323
5570416	calponin/transgelin	AAEL008303	protein_coding	0.658188	4.93008	1.83447e-05	0.000623833	25.569	23.9773	22.5311	33.8005	36.9197	36.8662	31.6593	37.0551	25.0833
5571722	Coronin	AAEL009249	protein_coding	0.657731	4.61144	8.7165e-05	0.00207683	17.5262	17.4239	16.8726	24.102	26.1552	29.2806	34.0712	27.8438	25.8089
5575633	DNA photolyase	AAEL011967	protein_coding	0.656287	6.32304	0.000105697	0.00240867	54.0911	64.1386	53.087	101.785	74.1953	97.1974	95.9855	94.1935	85.2003
110681335	DDRGK domain-containing protein 1-like	AAEL027749	protein_coding	0.648925	4.12091	5.82217e-05	0.00149746	11.9082	12.2432	16.564	25.7344	21.2622	21.8467	13.7384	14.6473	20.0045
5573053	transcription factor GATA-4 (GATA binding factor-4)	AAEL010222	protein_coding	0.647398	5.00566	7.01936e-06	0.000292048	24.2005	26.3905	23.1484	40.042	35.1405	38.9902	33.5216	36.6881	30.4731
5567333	uncharacterized LOC5567333	AAEL006004	protein_coding	0.646585	6.48909	9.84353e-05	0.00226669	57.1161	69.8285	73.4575	106.107	92.6107	126.326	105.663	86.5902	90.5901
5574604	troponin t, invertebrate	AAEL002417	protein_coding	0.646498	7.76945	3.48488e-07	2.37751e-05	155.263	134.609	230.249	324.465	254.791	319.963	155.549	160.735	229.896
5572774	Protein FAM50 homolog	AAEL010045	protein_coding	0.644371	4.62409	1.78677e-05	0.000609705	19.3268	18.0217	23.1484	33.1283	32.9164	29.4323	21.3708	22.8623	22.3884
5566684	nucleosome assembly protein	AAEL005567	protein_coding	0.64299	7.42259	8.39455e-09	9.70587e-07	121.459	123.65	148.253	233.53	185.844	229.441	161.166	164.808	176.412
5573269	phosphopantothenoylcysteine decarboxylase	AAEL019544	protein_coding	0.639675	4.24912	2.94347e-05	0.000905633	13.9729	14.3465	14.5063	26.3106	19.7498	24.2235	19.6001	18.1081	20.5227
5566843	60S ribosomal protein L35A, putative	AAEL000823	protein_coding	0.639015	10.2581	3.44273e-05	0.00100528	905.767	909.542	883.857	1801.7	1211.06	1462.01	1208.06	1189.85	1449.75
5579514	calnexin	AAEL015100	protein_coding	0.636705	6.62972	2.45889e-05	0.000782853	78.7477	73.6366	79.7333	136.354	99.1939	140.385	94.9475	97.864	90.2792
110677933	uncharacterized LOC110677933	AAEL027357	lncRNA	0.6367	4.45012	0.000255351	0.00467462	19.0147	15.055	17.5928	31.976	26.3331	25.9429	18.3789	19.4539	23.7359
5576215	40S ribosomal protein S26	AAEL002832	protein_coding	0.635902	10.3565	2.62288e-08	2.66757e-06	880.438	920.368	1114.83	1741.68	1389.87	1810.19	1163.49	1182.88	1596.73
5580019	uncharacterized LOC5580019, transcript variant X2	AAEL009645	protein_coding	0.634198	7.47519	9.95465e-07	5.81606e-05	125.564	119.156	160.29	222.2	189.492	273.741	165.318	146.368	200.045
110677919	60S ribosomal protein L15/L27	AAEL020749	protein_coding	0.628783	10.5533	6.33379e-06	0.000264526	1203.98	1194.99	1093.02	2075.66	1631.41	1754.05	1496.93	1530.87	1543.45
5565931	electron transfer flavoprotein subunit beta	AAEL025321	protein_coding	0.628071	6.10562	6.66833e-05	0.00166466	54.1871	52.2275	51.0293	99.0008	66.9003	87.8924	66.4937	72.5197	69.4455
5569141	UDP-glucose 4-epimerase	AAEL007390	protein_coding	0.625393	5.20525	1.33824e-05	0.000489974	27.1056	28.3166	29.6299	51.949	36.9197	48.9527	36.1777	36.793	36.2775
23687646	lysosomal alpha-glucosidase, transcript variant X2	AAEL017226	protein_coding	0.621696	4.60865	0.000254116	0.00465979	18.2704	18.9737	15.0207	29.8635	23.9311	24.8809	29.8886	31.4969	26.3271
5574485	40S ribosomal protein S11	AAEL002372	protein_coding	0.617421	10.0595	8.39999e-06	0.000334295	834.798	852.71	768.424	1441.42	1129.39	1238.03	1098.22	1124.24	1116.83
5572004	uncharacterized LOC5572004, transcript variant X1	AAEL009477	protein_coding	0.61684	4.24816	0.000160356	0.00324972	12.0763	14.6565	13.7861	20.9332	21.2622	18.4078	24.2101	24.1558	20.9373
5568900	rhythmically expressed gene 5 protein	AAEL007206	protein_coding	0.613647	4.57639	2.36234e-05	0.000759354	17.046	18.2652	21.9138	36.105	24.6428	35.1468	18.6231	20.625	23.114
5574607	monocarboxylate transporter	AAEL002412	protein_coding	0.611938	5.8892	0.000127025	0.00278491	40.2862	41.4676	46.1939	70.3856	52.8441	89.3084	63.5629	60.267	69.0309
5570675	60S ribosomal protein L18	AAEL008481	protein_coding	0.609149	10.3451	8.39351e-06	0.000334295	956.065	945.541	1126.86	1840.01	1543.16	1520.57	1121.2	1120.59	1533.5
5576901	Peptidoglycan Recognition Protein (Long)	AAEL014640	protein_coding	0.605403	6.08502	0.000143478	0.00302656	53.3948	53.6666	53.7043	91.6069	67.3451	90.4715	69.0888	71.2962	60.0134
5567848	60S ribosomal protein L8	AAEL000987	protein_coding	0.599355	11.3329	2.37125e-05	0.000759354	1912.73	2051.73	2021.32	3623.95	2892.46	2840.27	2604.77	2406.98	2862.5
5571597	Class A Scavenger Receptor (SRCR domain) with Serine Protease domain.	AAEL009192	protein_coding	0.598507	6.72773	2.28541e-06	0.000114104	82.5651	82.6253	89.9186	151.526	111.916	146.1	88.1393	98.9827	102.51
5570202	alpha6-fucosyltransferase, putative	AAEL008181	protein_coding	0.597748	4.93097	1.4016e-05	0.000506422	23.2882	25.1507	23.8686	35.3368	34.6067	41.6705	30.2855	28.8226	31.406
5570118	mitochondrial ornithine transporter	AAEL008096	protein_coding	0.593622	4.11388	6.47603e-05	0.00162403	13.7568	13.8373	13.889	19.4929	21.4401	19.8238	19.5085	17.5662	16.1694
5564091	uncharacterized LOC5564091, transcript variant X7	AAEL028021	protein_coding	0.592553	6.9296	0.000231392	0.00432982	100.499	105.163	85.5976	167.562	130.954	133.305	138.239	118.751	116.71
5575037	60S ribosomal protein L27, putative	AAEL011587	protein_coding	0.591873	10.1583	2.69667e-06	0.000128834	851.724	878.281	900.215	1566.54	1179.47	1449.11	1061.55	1117.21	1280.91
5566864	UPF0587 protein GA18326	AAEL000847	protein_coding	0.591121	5.11408	0.000190275	0.00372545	25.3049	26.1691	26.4406	50.2206	34.2508	41.6705	30.6824	36.7405	40.6308
5575152	elongation factor Ts, mitochondrial, transcript variant X1	AAEL029004	protein_coding	0.590942	5.53085	2.52918e-07	1.80393e-05	33.6839	35.4899	39.4037	57.6144	54.5344	54.6167	46.5273	45.8994	48.6119
5570169	period circadian protein	AAEL008141	protein_coding	0.589101	7.34954	6.6828e-08	5.87231e-06	116.465	120.351	120.783	176.108	179.261	189.793	185.163	181.553	198.179
5571846	NA	AAEL023681	pseudogene	0.586338	9.48634	2.64869e-06	0.000127602	553.707	557.654	580.87	987.319	811.7	863.449	633.706	662.151	805.361
5564720	yellow protein, putative	AAEL004409	protein_coding	0.584436	4.12413	0.000245035	0.00454639	13.8049	12.2875	15.0207	26.5987	18.2375	24.2235	14.1658	13.616	20.0045
110676297	nucleoside diphosphate kinase-like	AAEL027453	protein_coding	0.583451	4.91232	0.000197176	0.003813	24.7767	23.4016	24.5887	42.4426	35.3184	31.5057	29.3085	31.392	28.4001
5568260	60S ribosomal protein L31	AAEL006698	protein_coding	0.583316	10.0937	2.01746e-06	0.000102119	752.953	769.154	1041.06	1384.67	1262.83	1482.34	938.942	927.829	1275.93
5576906	WD-repeat protein	AAEL012851	protein_coding	0.580814	5.79963	3.61994e-05	0.00104361	43.3113	45.1428	46.8112	78.4516	68.8575	60.0783	50.8931	50.0943	58.355
5578388	eukaryotic translation initiation factor	AAEL013675	protein_coding	0.580424	7.28727	1.8694e-06	9.73153e-05	118.314	119.089	138.582	232.858	171.877	192.119	135.613	139.079	159.103
110678092	uncharacterized LOC110678092	AAEL019923	protein_coding	0.577829	5.09701	2.91505e-05	0.000899729	25.7371	24.1101	30.8645	44.9392	40.5672	41.2659	33.3995	28.7527	39.2834
5563786	60S ribosomal protein L44 L41, putative	AAEL003942	protein_coding	0.577384	9.90173	0.000160279	0.00324972	730.553	751.708	686.015	1268.38	1053.77	924.235	1074.46	1010.63	1109.47
5578839	protein slowmo	AAEL019482	protein_coding	0.57577	8.25311	7.28576e-05	0.00179432	232.066	228.902	261.731	399.556	296.425	482.7	275.164	255.191	314.474
5566650	multidrug resistance-associated protein 9	AAEL015644	protein_coding	0.573571	5.03559	8.44237e-05	0.0020335	24.8247	25.8813	20.4735	34.2806	34.1619	31.8597	47.4432	40.2013	34.8264
5565118	alpha-aminoadipic semialdehyde synthase, mitochondrial	AAEL014734	protein_coding	0.570404	5.48242	7.56794e-05	0.00184315	32.8916	34.073	28.8069	45.1313	43.414	49.155	62.8607	55.8449	48.9228
5574015	troponin i	AAEL010850	protein_coding	0.570193	7.39	0.000196904	0.003813	134.327	118.58	172.944	237.179	175.524	271.768	135.735	129.745	134.434
5564567	metalloproteinase, putative	AAEL014516	protein_coding	0.56916	9.27333	6.40842e-05	0.00161076	485.979	507.53	404.325	701.743	730.121	526.191	748.65	789.956	673.933
5574866	60S ribosomal protein L17	AAEL011471	protein_coding	0.568572	10.2608	0.000217933	0.00412009	969.51	919.062	939.516	1795.46	1178.76	1486.08	1206.08	1186.1	1362.07
5566351	uncharacterized LOC5566351	AAEL005315	protein_coding	0.567503	4.57578	0.000253415	0.00465471	16.0857	19.2172	19.0331	25.5424	25.9772	30.7977	26.164	24.5927	27.0527
110676548	uncharacterized LOC110676548	AAEL022995	lncRNA	0.562638	4.98476	0.000195185	0.00379453	20.3352	26.0584	27.8809	39.0818	35.4073	38.1305	33.7964	31.4095	33.0644
5569529	60S ribosomal protein L9	AAEL007699	protein_coding	0.562194	10.4226	7.35832e-05	0.00180814	1003.22	1075.12	1106.08	1865.27	1559.88	1457.66	1321.63	1327.74	1636.53
5564130	aldo-keto reductase	AAEL004102	protein_coding	0.55857	5.17984	9.38683e-06	0.000360109	30.4427	28.1617	25.0003	36.9692	42.3465	38.5351	40.513	45.3401	38.0396
110681364	acyl-CoA-binding domain-containing protein 6-like	AAEL026177	protein_coding	0.554861	5.30186	0.000154426	0.00317049	27.9699	27.2982	45.1651	54.5416	48.6629	55.1729	27.7515	30.8327	39.1797
5577649	uncharacterized LOC5577649, transcript variant X1	AAEL003267	protein_coding	0.554537	6.20972	1.50104e-05	0.000538351	51.6182	54.0208	69.7538	88.5341	78.6434	107.564	69.0582	68.7093	78.6704
5573534	vesicular mannose-binding lectin	AAEL010584	protein_coding	0.553297	5.42602	3.86706e-06	0.00017552	32.1713	33.3424	36.523	53.0053	50.1752	53.2007	40.9098	38.6108	49.5447
5576069	uncharacterized LOC5576069, transcript variant X1	AAEL026118	protein_coding	0.550343	5.50936	5.16041e-06	0.000222282	32.0513	34.9364	37.1403	52.6212	48.1291	54.5661	51.4426	49.4127	49.4411
5563590	40S ribosomal protein S6	AAEL000032	protein_coding	0.550127	11.0492	5.75921e-05	0.00148845	1561.58	1647.28	1741.07	2886.19	2375.76	2324.75	1998.41	2009.52	2527.4
5564212	60S ribosomal protein L29	AAEL004151	protein_coding	0.545523	9.29085	0.000110335	0.00246826	463.843	464.048	529.224	891.103	585.2	808.428	607.358	631.703	656.623
5576606	zinc finger protein rotund	AAEL012632	protein_coding	0.544384	5.98734	8.8268e-05	0.00209701	49.4094	49.3493	54.1158	77.1073	78.0207	77.2219	51.9311	59.3756	75.1463
5567469	protein LTV1 homolog	AAEL000950	protein_coding	0.543431	7.1659	3.82444e-05	0.00109111	109.311	108.861	131.689	194.161	175.08	169.059	123.615	117.266	164.493
5571869	thioredoxin, putative	AAEL009351	protein_coding	0.54192	6.05859	0.000123152	0.00271082	54.7633	56.2348	54.2187	98.0405	71.3485	79.2447	61.3648	61.1585	63.7448
5575611	protein hairy	AAEL027674	protein_coding	0.536604	7.32928	0.000271051	0.0048807	120.57	123.185	141.359	188.399	163.87	223.979	163.181	171.782	150.707
5573863	lysosome-associated membrane glycoprotein 1	AAEL010765	protein_coding	0.536356	8.36193	5.93189e-06	0.000250599	243.902	249.802	299.797	458.323	337.259	434.455	308.533	296.511	332.924
5570243	40S ribosomal protein S3	AAEL008192	protein_coding	0.535486	10.273	5.12707e-06	0.000221715	949.006	1015.83	990.545	1551.65	1385.51	1423.78	1269.3	1213.7	1336.46
5573285	Usher syndrome type-1G protein homolog, transcript variant X2	AAEL010378	protein_coding	0.528959	5.29394	4.1139e-05	0.00114398	28.45	28.051	33.025	39.946	45.0154	45.6656	42.4669	43.9768	46.4352
5566009	nicotinamide riboside kinase 1, transcript variant X4	AAEL005106	protein_coding	0.528407	5.0554	4.77293e-05	0.00128181	25.3769	23.7116	30.3501	44.3631	33.6281	43.6933	31.5983	32.5806	34.3082
5564636	eukaryotic translation initiation factor 1A (eIF-1A)	AAEL004378	protein_coding	0.52837	8.37675	1.12789e-06	6.32077e-05	252.185	244.134	318.213	449.872	369.197	440.827	276.202	288.68	353.136
5565624	40S ribosomal protein S24	AAEL014292	protein_coding	0.527863	9.41965	5.42327e-05	0.00142852	549.41	586.746	513.791	878.62	734.391	768.73	703.161	721.579	706.997
5576653	40S ribosomal protein S23	AAEL012686	protein_coding	0.525884	10.5562	7.25481e-06	0.000300705	1163.43	1166.16	1194.87	1896.38	1604.01	1732.31	1530.18	1547.54	1716.44
5580194	fimbrin/plastin	AAEL002539	protein_coding	0.523491	6.94992	3.91367e-06	0.000176904	99.1789	98.6323	93.5195	143.46	133.267	137.806	142.421	136.282	127.593
5565718	heterogeneous nuclear ribonucleoprotein k	AAEL014959	protein_coding	0.522408	7.1225	9.58199e-05	0.00223458	112.023	102.684	129.734	164.681	178.549	164.002	120.104	132.07	150.914
5564164	hemicentin-1	AAEL024144	protein_coding	0.520915	4.92995	4.91416e-05	0.00130379	25.7131	23.5123	25.8233	36.9692	37.2756	34.2366	30.0107	29.2771	31.7169
5579186	translationally-controlled tumor protein homolog (TCTP)	AAEL003872	protein_coding	0.519478	10.977	8.33818e-05	0.00201289	1451.84	1505.25	1691.27	2472.81	1902.74	2762.49	2000.06	2087.2	2266.41
5571453	Inhibitor of Apoptosis (IAP) containing Baculoviral IAP Repeat(s) (BIR domains).	AAEL009074	protein_coding	0.51573	8.32474	0.0001806	0.00359334	253.049	265.543	245.064	411.943	315.108	386.716	340.284	338.46	329.089
5578243	60S ribosomal protein L23 (L17A)(AeRpL17A)	AAEL015006	protein_coding	0.515159	10.1826	0.000193368	0.00376587	901.134	934.449	884.371	1468.21	1120.14	1407.44	1274.07	1222.63	1246.39
110674034	centrosomal and chromosomal factor-like	AAEL025611	protein_coding	0.512371	6.2281	0.000134738	0.00291331	55.6276	56.3676	74.1777	88.9182	86.4722	105.036	70.6153	59.9874	78.1521
5574618	aprataxin and PNK-like factor, transcript variant X3	AAEL011254	protein_coding	0.50699	5.99121	0.000269571	0.00486201	51.2581	47.8438	55.2475	88.8222	71.7933	73.0751	57.6096	52.856	74.939
5570432	60S ribosomal protein L24	AAEL008329	protein_coding	0.506348	10.0298	0.000210761	0.00400519	823.754	867.477	821.716	1414.05	1096.03	1157.97	1024.79	1065.18	1137.25
5567961	programmed cell death protein 10	AAEL006420	protein_coding	0.498641	5.61565	6.65966e-05	0.00166466	41.0545	38.7666	45.6795	60.8792	61.8294	60.8369	41.7647	39.9916	51.2031
5566228	40S ribosomal protein S14	AAEL005266	protein_coding	0.498548	9.81	2.49641e-05	0.000792066	698.07	703.909	730.46	1142.59	962.848	1017.08	900.688	886.631	1036.81
5571596	arginine or creatine kinase	AAEL009185	protein_coding	0.498224	8.09803	2.21241e-05	0.000718969	208.922	211.611	246.71	368.06	276.32	359.105	250.344	263.249	282.032
5576658	60S ribosomal protein L24	AAEL012681	protein_coding	0.495459	8.2858	4.38993e-05	0.00120548	239.244	244.887	295.168	454.002	344.11	379.03	267.563	255.558	330.229
110676831	60S ribosomal protein L10	AAEL025362	protein_coding	0.495354	10.4086	9.26202e-05	0.0021738	992.966	1024.36	1254.95	1800.07	1526.7	1545.8	1211.08	1298.63	1579.83
5573391	myosin-2 heavy chain, transcript variant X10	AAEL002070	protein_coding	0.495323	5.93505	0.000253366	0.00465471	45.304	49.3493	65.1241	92.2791	59.5164	108.272	39.1696	38.7855	54.0017
5570534	high density lipoprotien binding protein / vigilin	AAEL001421	protein_coding	0.486849	9.09357	3.3813e-05	0.000995885	428.671	447.576	450.519	663.238	609.754	587.129	573.165	598.755	557.741
5576319	odd Oz protein	AAEL000405	protein_coding	0.485128	7.06216	8.46056e-05	0.0020335	96.538	102.219	133.54	170.443	140.473	186.202	114.212	126.232	133.398
5565208	serine-rich adhesin for platelets, transcript variant X1	AAEL019898	protein_coding	0.479062	7.05301	2.30761e-05	0.000745494	103.428	104.034	110.392	159.4	134.779	164.406	134.667	140.425	143.452
5578119	nuclear lim interactor-interacting factor (nli-interacting factor) (nli-if)	AAEL003412	protein_coding	0.47395	6.42602	5.91921e-05	0.00151554	62.8782	67.8138	78.8074	99.4809	92.9665	110.599	87.4371	81.5388	92.5595
23687936	transcriptional regulatory protein AlgP	AAEL017516	protein_coding	0.467197	11.4451	3.19761e-05	0.000954417	2093.51	2103.69	2433.15	3347.88	2946.28	3354.68	2720.11	2769.49	3324.78
5566724	adenylsulphate kinase	AAEL005605	protein_coding	0.458886	6.34258	4.87537e-05	0.00129978	62.302	67.371	61.9348	89.7825	86.6501	88.3475	88.6889	90.9249	94.0106
5577327	glycoprotein 25l	AAEL000410	protein_coding	0.456335	5.82358	9.76393e-05	0.00225873	46.1443	44.5672	57.408	71.7299	68.5906	71.0522	48.0233	47.2628	55.6601
5565979	cold induced protein (BnC24A), putative	AAEL005097	protein_coding	0.440501	10.0695	7.48913e-05	0.00182801	847.451	832.961	965.236	1326.48	1143.53	1300.43	1055.2	993.689	1206.38
5571844	juvenile hormone-regulated chymotrypsin-like serine protease	AAEL001703	protein_coding	0.440308	12.3827	0.000155092	0.00317822	3763.49	4053.24	4837.4	6493.34	5418.3	6266.86	5353.42	5522.79	6355.61
5563777	vascular endothelial growth factor receptor 1, transcript variant X3	AAEL019599	protein_coding	0.40997	7.25658	0.000137035	0.0029284	123.788	129.185	139.405	190.224	167.34	179.426	148.405	142.75	155.89
5571186	cytochrome c oxidase subunit 6B1, transcript variant X3	AAEL029013	protein_coding	0.397925	7.24821	0.000264267	0.00480581	125.132	124.491	139.302	189.071	155.775	194.041	139.155	143.711	157.755
5577995	axis inhibition protein, axin	AAEL003388	protein_coding	-0.411907	7.47093	0.000261698	0.00476699	202.607	209.154	190.228	139.139	151.593	156.011	182.995	181.815	181.699
5567301	Condensin complex subunit 2	AAEL005962	protein_coding	-0.416959	6.26756	0.000156965	0.00320464	91.4482	93.363	82.0996	62.3196	69.4802	62.8092	78.3698	76.5748	75.4572
5564238	tubulin alpha chain	AAEL004172	protein_coding	-0.416998	7.68081	0.00014058	0.00298672	257.491	249.647	202.883	160.072	183.976	158.287	222.012	217.087	193.307
5573173	integrator complex subunit 1	AAEL024814	protein_coding	-0.422805	6.57363	0.000186498	0.00367114	116.681	118.403	104.836	81.1403	89.2301	77.1208	87.6509	91.222	89.6573
5569230	Glutamate-cysteine ligase, regulatory-subunit, putative	AAEL007480	protein_coding	-0.430733	5.89061	0.000136284	0.00292526	75.5546	71.0462	63.6838	48.9722	53.6448	47.0816	61.5479	57.9249	52.8615
5572557	serine/threonine protein kinase	AAEL009880	protein_coding	-0.432295	5.52563	0.000206641	0.00394739	56.852	55.1721	48.8688	36.8732	40.2114	38.1305	48.9697	45.0779	42.8075
5570893	dual specificity tyrosine-phosphorylation-regulated kinase 2, transcript variant X3	AAEL019550	protein_coding	-0.4324	7.58752	0.000267324	0.00483512	215.428	235.389	244.756	177.644	170.542	171.587	162.296	183.912	168.639
5573895	bromodomain-containing protein 7, transcript variant X2	AAEL002215	protein_coding	-0.442268	5.93583	4.63632e-05	0.00125156	73.3458	74.9207	66.1529	48.3001	55.1572	48.6999	62.6165	62.8364	57.3185
110680668	nucleoporin Ndc1-like	AAEL027692	protein_coding	-0.443903	5.65046	0.000209023	0.00397905	64.9909	64.0501	48.5602	38.6977	43.2361	39.5971	53.6407	53.6251	43.4294
5578902	gamma-tubulin complex component 2 (gcp-2)	AAEL013903	protein_coding	-0.451364	5.98269	8.98744e-05	0.00211841	77.9315	77.8874	68.6221	48.9722	59.7833	49.0539	60.6931	64.9514	59.7024
5571717	uncharacterized LOC5571717	AAEL009238	protein_coding	-0.45354	7.02672	0.000135121	0.00291586	159.584	156.55	156.38	114.365	124.371	102.811	114.883	120.936	122.722
5565252	uncharacterized LOC5565252	AAEL014774	protein_coding	-0.461534	6.54799	6.04647e-05	0.00154094	118.65	110.3	108.746	75.0908	88.0735	76.6656	85.6054	90.6802	87.066
5573576	zinc finger protein 652-A	AAEL002104	protein_coding	-0.465126	5.42803	0.000203442	0.00389305	54.1631	50.9655	48.1486	30.4396	39.4996	36.31	43.4743	44.1166	38.6615
5575904	nuclear factor related to kappa-B-binding protein, transcript variant X3	AAEL022135	protein_coding	-0.46775	7.18601	0.000179686	0.00358298	170.652	165.406	184.261	118.014	138.96	119.853	135.979	131.284	145.421
5570866	cyclin-dependent kinase 5 homolog	AAEL018160	protein_coding	-0.468129	5.18519	0.000249308	0.00459463	43.3353	41.8661	41.5642	27.2708	30.8702	31.7586	38.9254	35.6743	34.7228
5568982	transcription factor E2F5	AAEL007279	protein_coding	-0.468141	5.61916	8.87522e-05	0.00210054	60.7654	58.4045	57.0994	37.8335	42.9692	44.0979	48.3896	46.7908	44.5695
5579832	integrator complex subunit 8	AAEL005848	protein_coding	-0.470615	5.71469	8.8925e-05	0.00210054	62.9502	64.0722	53.4985	43.0188	42.1685	40.1028	59.0445	56.2469	49.6484
5568435	ring finger protein	AAEL006839	protein_coding	-0.471327	5.12263	0.0001531	0.00316569	43.1432	40.8477	36.0086	26.3106	29.002	28.4209	36.0556	37.6844	34.3082
5568276	DNA polymerase iota	AAEL006715	protein_coding	-0.472975	6.58476	3.38188e-05	0.000995885	123.067	108.507	109.569	78.4516	83.7143	79.801	94.1842	93.9138	91.3157
5575166	pigeon protein (linotte protein)	AAEL000315	protein_coding	-0.474307	5.3513	0.000153896	0.00317049	46.9125	50.2349	44.4449	34.9527	33.6281	34.0343	38.3759	40.4985	43.1184
5563908	uncharacterized LOC5563908	AAEL019886	protein_coding	-0.475309	5.63158	1.97134e-05	0.000655288	58.9168	59.0244	55.1446	39.5619	42.9692	39.8499	51.1373	48.9757	49.2338
5576005	SCY1-like protein 2	AAEL012247	protein_coding	-0.475435	6.32317	1.53779e-05	0.000546636	96.442	96.5954	87.2437	64.5281	68.2348	62.8597	86.3686	80.962	75.7682
5574646	requim, req/dpf2	AAEL011279	protein_coding	-0.476274	5.73886	9.78838e-05	0.00225873	65.351	65.0464	62.5521	38.9857	48.4849	46.2725	53.885	52.3316	46.1243
5569380	Helicase	AAEL007558	protein_coding	-0.479075	7.76375	2.14056e-05	0.00069976	274.321	277.233	222.739	172.747	183.887	168.098	229.98	232.608	192.271
5577419	Protein SMG8 (Protein smg-8 homolog)	AAEL003157	protein_coding	-0.479494	5.35931	0.000166793	0.00336774	50.4898	52.4046	43.519	34.5686	35.7632	31.4552	38.1011	42.9805	38.5578
5564679	heme peroxidase	AAEL004390	protein_coding	-0.482842	10.3418	0.000241113	0.00449641	1740.59	1604.51	1348.16	1068.27	1184.99	959.332	1326.18	1203.99	1242.14
5568448	target of rapamycin complex 1 subunit mip1	AAEL006865	protein_coding	-0.492137	5.46621	0.000116465	0.00258434	54.8353	55.5263	47.3256	37.6414	39.4107	32.1126	44.0544	42.4211	43.1184
5577314	LIM/homeobox protein Awh	AAEL025990	protein_coding	-0.494787	4.87397	0.000111114	0.00248064	39.1578	36.464	31.6876	23.7179	25.8883	22.4029	28.7895	29.9762	23.9432
5569493	myst histone acetyltransferase	AAEL007672	protein_coding	-0.496216	5.77943	2.91609e-05	0.000899729	68.064	68.788	59.0541	46.0915	46.7057	42.3279	57.3348	52.4715	51.9287
5579958	protein trunk	AAEL007584	protein_coding	-0.497273	6.17535	0.000267399	0.00483512	95.7457	103.104	65.3299	56.3661	62.5411	51.2284	77.7592	73.7782	62.0864
5572643	cop9 complex subunit	AAEL001874	protein_coding	-0.497728	5.20458	0.000267639	0.00483512	46.6724	46.6704	38.8893	30.1515	30.4254	26.8532	40.2992	40.7956	28.9184
5564683	heme peroxidase	AAEL004388	protein_coding	-0.498452	9.19357	0.000115165	0.00256067	745.823	780.645	582.928	460.819	514.385	407.602	685.728	579.039	510.476
5578255	GDNF-inducible zinc finger protein 1	AAEL021970	protein_coding	-0.501832	4.66336	0.000156819	0.00320464	30.4907	30.1985	29.9386	21.7975	21.8849	20.5318	24.668	22.6526	24.876
5566213	uncharacterized LOC5566213, transcript variant X1	AAEL005281	protein_coding	-0.50227	6.16804	0.000149983	0.0031201	85.6862	86.5661	85.0832	59.1508	67.9679	52.5938	69.333	66.2448	73.5915
110680748	zinc finger protein 569-like	AAEL026879	protein_coding	-0.510035	5.72841	7.71413e-06	0.000314657	68.3761	65.3342	59.157	40.5221	49.0187	38.2822	54.7703	55.1982	44.6732
5578221	zinc finger protein 729, transcript variant X3	AAEL024259	protein_coding	-0.511614	6.15919	0.000142383	0.00301404	95.5777	88.758	77.2642	59.5349	65.121	52.7455	62.3417	72.642	67.6835
5577128	putative helicase MOV-10	AAEL013025	protein_coding	-0.51199	6.79426	1.7115e-05	0.000593033	140.81	141.893	103.602	82.8687	91.1873	74.1371	131.308	130.602	99.9186
5578222	zinc finger protein 62	AAEL020104	protein_coding	-0.513754	6.1606	1.70463e-05	0.000592522	91.7843	87.5181	79.3218	58.9587	63.2528	54.0098	66.1579	73.4286	67.8908
5564776	DNA replication complex GINS protein PSF3	AAEL004439	protein_coding	-0.519494	4.92204	5.20908e-05	0.0013754	35.1964	37.2389	34.4654	22.9497	25.6214	23.1109	33.6743	31.7241	27.1563
110678287	DNA-binding protein K10	AAEL027560	protein_coding	-0.520279	6.45425	3.59672e-05	0.00103964	98.1706	109.326	108.129	67.0248	72.6829	79.9022	85.758	85.5764	81.2616
110674056	Werner syndrome ATP-dependent helicase-like	AAEL026343	protein_coding	-0.523219	5.75394	3.91875e-05	0.00110675	69.7686	69.275	53.7043	39.2738	44.5706	40.2545	64.4483	56.0721	45.917
5576034	transcription initiation factor RRN3	AAEL012265	protein_coding	-0.525256	6.48793	6.12058e-06	0.00025758	117.329	118.292	84.2601	61.8395	82.7358	55.8304	107.923	98.9827	78.0485
5564527	coiled-coil domain-containing protein 130 homolog	AAEL014495	protein_coding	-0.531468	4.52422	0.000133158	0.00289052	26.6974	27.5418	28.8069	20.165	18.0595	20.7847	19.7222	22.1632	22.1811
5575284	DEAD box ATP-dependent RNA helicase	AAEL011744	protein_coding	-0.532209	4.84826	0.000215711	0.00408512	38.1494	39.0765	28.4982	22.7577	23.2194	21.3915	30.1939	31.0249	22.4921
5570707	testis-specific protein pbs13 (t-complex 11 )	AAEL001446	protein_coding	-0.535487	5.5884	0.000208776	0.00397905	65.6391	62.1461	43.9305	34.1845	38.0762	32.5677	60.9373	55.8099	36.6921
5564034	Nucleoporin NUP53	AAEL004053	protein_coding	-0.537629	6.06187	2.09094e-05	0.000685579	87.0547	85.3706	68.4163	52.4291	53.0221	51.5824	74.6147	67.9053	58.6659
5571905	synembryn	AAEL009415	protein_coding	-0.548599	4.57113	0.000135443	0.00291707	32.1713	29.8443	24.5887	17.8605	19.305	18.1044	24.6986	25.7288	19.3826
5574831	translation initiation factor eif-2b gamma subunit	AAEL011442	protein_coding	-0.549623	4.67138	0.000134266	0.00290883	34.5242	32.1247	23.6628	17.1883	20.5505	18.0033	30.4992	28.8226	21.2483
5567933	serine protease htra2	AAEL006373	protein_coding	-0.553755	4.10353	0.000159615	0.00324668	21.9197	21.8297	17.7985	12.195	15.1237	11.3279	19.1727	18.9645	14.2001
5568619	uncharacterized LOC5568619	AAEL006983	protein_coding	-0.553911	4.59138	7.46988e-05	0.00182738	29.2903	28.5823	28.9098	19.0128	20.2836	20.3801	21.0655	23.4916	24.876
5577047	uncharacterized LOC5577047	AAEL021162	protein_coding	-0.557245	5.42298	1.21829e-05	0.000450563	50.8019	55.4377	48.1486	37.0653	33.717	32.416	44.0544	43.0853	39.8016
5566956	zinc finger MYND domain-containing protein 11	AAEL005721	protein_coding	-0.56403	6.99737	1.07024e-06	6.09093e-05	175.718	155	144.343	100.153	113.695	95.2252	122.455	126.075	115.57
5571171	dynein beta chain, ciliary	AAEL022731	protein_coding	-0.566695	5.60507	3.32303e-05	0.00098649	60.1652	73.2602	54.3215	40.6182	41.4568	39.5971	42.9248	44.5885	39.2834
5568021	zinc finger protein Xfin	AAEL006459	protein_coding	-0.572563	5.30704	0.000113229	0.00252272	51.7862	47.7996	47.7371	31.1118	31.5819	31.8091	42.1616	41.0054	29.333
5567239	serendipity locus protein alpha	AAEL000900	protein_coding	-0.575983	4.85694	2.54147e-05	0.000802169	35.5085	36.1098	32.6135	18.3406	25.4435	22.4029	30.9571	31.0774	26.4308
5572739	zinc finger and BTB domain-containing protein 41	AAEL010010	protein_coding	-0.576254	5.37749	9.0967e-06	0.000353068	55.8197	54.5964	41.6671	29.0953	33.895	32.1126	46.0388	42.0716	36.4848
5578202	oocyte zinc finger protein XlCOF28, transcript variant X2	AAEL003471	protein_coding	-0.582494	4.76846	4.32583e-06	0.000192368	37.3332	35.2906	30.2472	20.3571	24.2869	20.0767	27.1409	26.2532	22.3884
110681172	uncharacterized LOC110681172	AAEL021453	protein_coding	-0.583612	8.88065	9.54923e-06	0.000364197	598.267	620.044	502.783	323.025	425.778	349.547	496.536	448.018	476.376
5576303	uncharacterized LOC5576303	AAEL012453	protein_coding	-0.586102	5.2797	5.20102e-06	0.000223156	48.377	49.3493	42.7988	28.3271	30.1585	31.1517	42.9859	40.2013	34.2045
5573541	ubiquitin conjugating enzyme 7 interacting protein	AAEL010583	protein_coding	-0.592364	4.5888	0.000195608	0.00379603	30.2987	32.4346	25.4118	19.2048	17.9706	18.0538	24.4848	26.9524	19.4862
5566310	guanine nucleotide exchange factor	AAEL005297	protein_coding	-0.599862	4.32237	0.00018527	0.00366008	27.4657	25.992	22.2225	16.8042	17.5257	14.4633	18.959	16.7447	18.4497
5578776	zinc finger protein 2 homolog	AAEL003690	protein_coding	-0.608965	4.44734	0.000129188	0.0028267	24.4886	23.4238	31.0703	16.132	18.6823	18.509	19.7527	20.0482	23.8395
110678777	uncharacterized LOC110678777	AAEL022628	protein_coding	-0.609186	10.0412	2.69773e-06	0.000128834	1331.68	1375.76	1142.6	727.862	916.677	783.243	1131.95	1000.65	1070.5
5569746	uncharacterized LOC5569746	AAEL007875	protein_coding	-0.610632	7.38222	3.16559e-05	0.000950023	220.662	235.92	157.409	118.014	123.926	122.837	199.603	181.64	138.476
110680301	Esr1 protein	AAEL010069	protein_coding	-0.622182	7.1108	4.52417e-08	4.14112e-06	183.977	189.693	153.191	105.53	123.214	95.9837	134.819	133.049	122.618
5572856	Esr1 protein	AAEL024373	protein_coding	-0.626999	7.08942	2.87936e-08	2.87517e-06	181.624	186.748	152.162	104.858	120.456	95.124	131.98	130.707	120.13
110678731	methionine synthase reductase-like	AAEL022543	protein_coding	-0.628054	4.44845	0.000249019	0.00459463	28.8582	27.5196	20.9879	17.6684	15.2127	14.4633	24.5764	24.9423	19.9008
23687409	uncharacterized LOC23687409	AAEL016989	protein_coding	-0.643445	4.00189	0.000131266	0.0028551	20.3112	21.3205	16.7697	11.811	12.5438	11.8842	17.4325	14.6647	15.6512
5569671	mediator of RNA polymerase II transcription subunit 6	AAEL007825	protein_coding	-0.644762	4.59713	0.000117914	0.00260598	28.2339	32.966	28.1896	15.2678	19.394	19.7227	24.0574	27.1621	20.73
5575245	zinc finger protein 235, transcript variant X3	AAEL011705	protein_coding	-0.646764	3.97838	6.27167e-05	0.00158363	18.8466	19.9921	16.6668	12.7712	11.2094	11.3279	16.4861	16.5175	16.3767
5578478	NADPH FAD oxidoreductase	AAEL000477	protein_coding	-0.648167	4.55855	4.23574e-05	0.00117488	30.9949	30.2649	23.3541	18.4366	16.6361	16.031	26.164	26.5853	21.2483
5578365	gamma-tubulin complex component 4 (gcp-4)	AAEL003546	protein_coding	-0.650218	5.43078	1.14415e-05	0.000426995	62.6621	56.7883	39.1979	30.3436	31.8488	29.0277	49.7329	48.9582	36.6921
5566445	glycosyltransferase-like domain-containing protein 1-like	AAEL005395	protein_coding	-0.65351	5.56821	2.97267e-05	0.000912063	70.7289	61.2162	48.3544	31.4959	35.7632	37.8777	50.313	51.1431	37.314
5572364	Sodium-dependent phosphate transporter	AAEL009749	protein_coding	-0.655714	5.8373	5.50231e-05	0.00144242	80.3803	73.7251	60.0829	49.6444	41.9017	37.4225	57.9454	62.5043	48.7155
5579143	testis-specific serine/threonine-protein kinase 3	AAEL023618	protein_coding	-0.670062	5.01974	1.36293e-06	7.4852e-05	40.7183	37.2611	35.2884	24.2941	22.3298	23.3132	38.9559	34.8353	33.0644
5575514	receptor for activated C kinase, putative	AAEL011892	protein_coding	-0.672348	6.85751	8.84334e-06	0.000346912	173.293	147.849	114.919	90.9347	85.7605	80.2562	125.141	117.86	105.205
110677245	neural cell adhesion molecule 2-like	AAEL025006	protein_coding	-0.679443	4.27812	0.000108613	0.00244808	23.0481	23.0031	25.9262	14.4036	14.412	16.0816	17.2188	21.8835	17.2059
5573450	transcriptional regulator ATRX homolog, transcript variant X1	AAEL019574	protein_coding	-0.681009	7.47705	1.0455e-05	0.000395994	236.339	235.433	205.558	125.023	170.276	105.946	191.605	161.767	169.882
5574719	Putative origin recognition complex subunit 5	AAEL021866	protein_coding	-0.685906	3.84639	0.000211782	0.00401763	20.5032	18.3317	12.7573	10.0825	11.6542	7.58565	16.3639	16.133	13.5782
5567157	DALR anticodon-binding domain-containing protein 3	AAEL005905	protein_coding	-0.695093	3.70815	8.30747e-05	0.0020099	16.3978	16.9147	11.5228	8.54614	8.89632	7.73736	17.0966	15.8883	11.8161
5572584	cln3/battenin	AAEL009909	protein_coding	-0.70912	4.52047	2.75289e-05	0.000856594	30.4907	27.896	25.5147	17.5724	14.9458	18.9135	25.0038	21.7961	22.5957
5567989	Phosphatidylinositol-glycan biosynthesis class W protein	AAEL006445	protein_coding	-0.717165	3.99117	4.01371e-05	0.00112466	20.9354	21.3869	14.9178	11.5229	11.2983	10.4176	17.5241	16.7098	16.1694
5565512	zinc finger protein 708	AAEL014864	protein_coding	-0.730897	4.02236	3.68739e-05	0.00106027	24.7767	19.4608	18.9302	11.3308	12.5438	12.9462	15.2954	14.9968	14.0964
110676083	probable E3 ubiquitin protein ligase DRIPH	AAEL020680	protein_coding	-0.731519	4.24205	9.38463e-05	0.00219321	26.2893	24.5529	20.2677	13.5394	12.6328	13.4013	22.4699	20.4677	13.9928
110674662	uncharacterized LOC110674662	AAEL020106	lncRNA	-0.735757	6.55128	9.11578e-05	0.00214406	126.909	114.794	94.4454	59.919	56.6695	73.8336	121.966	108.579	83.9565
110680806	origin recognition complex subunit	AAEL011358	protein_coding	-0.743728	3.87695	0.000146118	0.00306291	21.0074	18.066	13.7861	10.7547	11.2094	7.58565	16.3945	16.535	14.6147
5565112	zinc finger protein 426	AAEL021790	protein_coding	-0.754889	4.9767	3.37276e-05	0.000995885	39.2778	45.962	35.8028	27.1748	23.9311	18.4078	33.2163	29.2246	28.6074
5573933	uncharacterized LOC5573933, transcript variant X1	AAEL002234	protein_coding	-0.763548	4.23072	8.90268e-07	5.28579e-05	22.9761	25.2614	24.4858	13.4434	13.7003	15.9804	16.4555	17.8109	17.4132
5564235	zinc finger protein 43, transcript variant X2	AAEL024448	protein_coding	-0.831413	2.84356	0.000104309	0.00239192	9.17123	7.68247	9.25935	4.32108	5.60468	4.50082	7.26608	7.90043	7.56645
5576882	short wavelength sensitive opsin	AAEL003035	protein_coding	-0.853275	5.06788	0.000154235	0.00317049	52.5065	47.1132	42.3873	28.039	20.1946	29.0783	25.0038	33.1224	22.0775
5575658	venom allergen	AAEL002693	protein_coding	-0.85392	4.70733	0.000185686	0.00366172	51.162	35.512	27.8809	16.8042	18.7712	19.1158	25.187	23.5964	13.6818
110681177	uncharacterized LOC110681177	AAEL023031	protein_coding	-0.942138	4.6673	6.2018e-09	7.654e-07	38.9897	39.7186	39.8152	23.91	16.7251	23.6672	15.1122	14.9619	14.511
5566698	transient receptor potential channel 4,	AAEL005575	protein_coding	-0.966645	7.44573	5.82451e-11	1.23032e-08	280.635	282.857	233.953	141.251	118.499	146.251	117.265	128.26	117.954
5568420	uncharacterized LOC5568420	AAEL006838	protein_coding	-0.97749	4.34445	1.835e-07	1.37172e-05	29.0983	31.9254	21.9138	13.9235	12.01	13.6036	21.1876	20.1531	16.1694
5565425	uncharacterized LOC5565425	AAEL000669	protein_coding	-0.98393	5.64801	4.17523e-08	3.8865e-06	85.014	80.7655	72.1201	47.916	32.1157	41.6705	29.5222	32.4582	27.8819
5572370	nitric oxide synthase	AAEL009745	protein_coding	-0.993853	3.47571	4.77489e-07	3.1034e-05	18.7746	15.9184	16.2553	7.39385	9.25217	7.88907	6.89972	8.96664	7.0482
5565757	protein 4.1 (band 4.1) (EPB4.1)	AAEL004991	protein_coding	-1.0413	3.0375	0.000190921	0.00373144	9.89149	14.1694	9.77376	6.14554	6.0495	3.38826	7.26608	8.49471	6.6336
5569769	uncharacterized LOC5569769	AAEL024138	lncRNA	-1.04287	3.08862	3.09419e-07	2.15105e-05	13.1566	11.9333	9.97953	4.32108	6.40535	4.80424	9.37263	7.63825	6.52995
110681176	uncharacterized LOC110681176	AAEL027395	protein_coding	-1.12082	4.52961	3.41486e-07	2.35905e-05	42.4229	40.0285	30.8645	19.1088	13.8783	16.385	14.1047	17.0943	11.2979
5575463	SET and MYND domain-containing protein 4	AAEL025667	protein_coding	-1.13476	3.83215	1.21601e-08	1.37698e-06	18.0544	22.2282	14.9178	8.45011	7.7398	7.02937	16.6998	17.6361	12.3344
5577143	phosrestin i (arrestin b) (arrestin 2)	AAEL003116	protein_coding	-1.20589	10.2418	3.92346e-08	3.71511e-06	2117.52	1830.53	1853.93	908.675	642.937	978.144	831.447	1023.51	708.241
5565587	NA	AAEL023075	pseudogene	-1.21696	1.42501	0.000198766	0.00382625	3.36118	3.12169	4.21815	1.92048	1.06756	1.66884	2.65609	2.90149	1.76205
5564940	mucin-17, transcript variant X1	AAEL027518	protein_coding	-1.2615	3.42474	3.41055e-09	4.74196e-07	14.6692	13.4831	16.4611	6.14554	5.78261	7.07994	12.2424	8.93169	10.365
5578159	phosrestin ii (arrestin a) (arrestin 1)	AAEL013535	protein_coding	-1.34869	9.43253	6.04291e-17	6.63753e-14	1280.16	1160.56	1180.36	502.878	399.712	534.586	381.072	426.658	350.855
110681233	uncharacterized LOC110681233	AAEL024415	lncRNA	-1.47107	1.88632	1.42569e-06	7.7142e-05	5.01777	4.91501	4.11527	1.44036	1.15652	2.27569	3.96886	4.33475	3.62775
110677123	drosulfakinins	AAEL006451	protein_coding	-1.47967	3.51814	6.00506e-12	1.73578e-09	20.6473	21.3648	17.7985	8.06602	5.87157	6.67537	7.75455	7.21876	5.1825
5567680	long wavelength sensitive opsin	AAEL006259	protein_coding	-1.5438	11.5256	5.76704e-20	1.2669e-16	5572.17	5830.79	4266.5	1879.29	1574.83	1680.17	1861.98	2147.26	1718
5567429	odorant binding protein OBP23	AAEL006109	protein_coding	-3.09877	2.06584	1.71966e-12	6.09316e-10	8.90714	11.7783	8.95071	0.864216	0.889632	1.36542	0.457946	1.11865	0.31095

## Sheet: Supplementary data file table 2
Differentially expressed genes in mosquitoes infected with xrRNA2’ mutant ZIKV comparing to mock infected mosquitoes. Gene_ID – Entrez ID, logFC – log2 fold change, CPM - counts per million, FDR – false discovery rate, WT – wild type ZIKV, Mut – xrRNA2’ ZIKV mutant. Counts are presented as log2 counts per million and normalised to the library sizes.
gene_ID	gene_name	Vectorbase_ID	gene_type	logFC	logCPM	PValue	FDR	Mock1	Mock2	Mock3	WT1	WT2	WT3	Mut1	Mut2	Mut3
110679038	uncharacterized LOC110679038	AAEL027870	lncRNA	3.25576	2.06092	1.80345e-08	1.43544e-06	0.816288	0.885587	0.514409	1.24831	11.0314	2.27569	4.27416	10.732	4.66425
5578506	trypsin 5G1-like	AAEL023729	protein_coding	3.24194	2.73925	8.9374e-13	2.1341e-10	1.15241	1.37266	1.02882	7.29782	9.4301	3.59054	7.96826	19.7161	6.4263
110675944	peritrophin-1-like	AAEL021372	protein_coding	2.99146	4.50139	1.30086e-13	3.96907e-11	4.15346	4.42794	3.29221	37.6414	39.3217	20.279	20.1802	27.8088	49.9593
5564267	uncharacterized LOC5564267, transcript variant X1	AAEL014363	protein_coding	2.95067	1.59557	7.34419e-07	3.99349e-05	0.552195	0.398514	0.514409	7.96999	1.24548	5.81566	5.58694	1.94015	4.24965
5573342	vitellogenin-A1 precursor	AAEL010434	protein_coding	2.86559	4.08793	1.13409e-07	7.41476e-06	5.23384	2.83388	4.73256	16.9963	18.4154	7.38336	57.518	16.9195	21.5592
5577569	late trypsin 1, serine-type enodpeptidase	AAEL013284	protein_coding	2.84491	2.59342	2.60426e-07	1.55463e-05	1.80063	1.59406	1.64611	3.93698	6.93913	2.68026	4.85423	12.6547	19.2789
5569168	serine collagenase 1 precursor, putative	AAEL007432	protein_coding	2.80487	2.96859	1.78972e-17	1.63819e-14	2.35283	1.46122	1.1317	7.00975	11.2983	9.35563	15.6618	14.892	5.07885
5578619	uncharacterized LOC5578619	AAEL003590	protein_coding	2.71363	4.6729	8.18805e-17	5.6211e-14	4.58562	6.35409	7.40748	38.7937	23.9311	30.0897	23.3552	53.3105	41.9783
110675609	uncharacterized LOC110675609	AAEL021795	protein_coding	2.70932	7.20961	2.17027e-08	1.66701e-06	26.3373	25.9477	21.8109	395.619	95.9913	276.927	233.827	93.1797	164.389
5576459	uncharacterized LOC5576459	AAEL022695	protein_coding	2.69291	3.69342	6.2186e-22	1.3661e-18	3.07308	2.5682	2.36628	14.2116	18.3264	23.4144	14.2879	21.901	15.9621
5571828	serine-type enodpeptidase	AAEL001690	protein_coding	2.65109	4.12488	6.22832e-05	0.0018743	3.55325	4.98143	2.98357	18.2446	21.2622	7.07994	40.2077	50.3565	3.7314
5568346	glutathione S-transferase (GSTD4)	AAEL001054	protein_coding	2.64617	1.77044	9.55789e-11	1.43814e-08	0.888313	0.70847	0.308645	3.74494	4.00334	7.48451	4.33522	5.15626	3.3168
110676876	uncharacterized LOC110676876	AAEL026076	lncRNA	2.62903	2.29121	0.000143397	0.00367149	0.360127	0.376374	0.61729	11.7149	22.6856	5.46167	3.32774	0.943857	3.83505
5569396	trypsin	AAEL007601	protein_coding	2.54878	1.65076	2.62988e-07	1.56144e-05	1.20042	0.68633	0.514409	3.45686	3.73645	1.46656	4.54893	8.51219	1.6584
5579505	Niemann-Pick Type C-2, putative	AAEL015136	protein_coding	2.52896	2.52132	4.83941e-14	1.66113e-11	1.1284	1.15126	2.05763	7.39385	10.0528	6.82708	6.93025	10.3824	5.70075
5568255	fibrinogen and fibronectin	AAEL006704	protein_coding	2.50824	7.6037	8.4828e-13	2.07056e-10	93.0808	35.8884	44.342	201.938	197.765	192.979	274.126	440.711	267.935
5576310	alcohol dehydrogenase	AAEL012457	protein_coding	2.45088	4.51474	1.82355e-13	5.41349e-11	6.55431	6.84116	5.14409	28.2311	15.7465	39.5465	35.0481	39.1701	27.9855
110674007	oxidoreductase	AAEL007669	protein_coding	2.40412	4.21079	1.00312e-15	5.70443e-13	6.79439	5.73418	4.01239	19.0128	15.0348	25.1338	31.0182	37.0726	20.5227
5569832	fibrinogen and fibronectin	AAEL007942	protein_coding	2.36523	3.96363	1.90529e-05	0.000679851	9.19524	2.39109	3.49798	13.0593	9.69699	22.1501	18.8979	36.758	22.3884
5578882	uncharacterized LOC5578882	AAEL013885	protein_coding	2.359	6.97001	5.40794e-09	5.12076e-07	52.0263	43.3938	28.4982	141.443	89.2301	117.578	175.302	367.51	109.351
5569481	NA	AAEL020339	pseudogene	2.34119	3.55603	2.4815e-17	2.09668e-14	4.39355	3.963	2.67492	10.4666	10.8535	14.3622	19.2337	24.9248	12.5417
5572257	chymotrypsin, putative	AAEL009680	protein_coding	2.30909	5.55215	1.24909e-14	5.27691e-12	20.7673	11.2248	11.7285	60.3031	39.2328	60.2806	70.2184	86.3804	60.8426
5571529	cytochrome P450	AAEL009124	protein_coding	2.30745	4.304	5.65001e-11	9.54764e-09	6.31422	6.33195	4.83544	25.6384	13.7893	31.9103	33.7964	33.6118	19.6935
5578605	transcription factor, putative	AAEL003589	protein_coding	2.26536	4.63349	1.21229e-10	1.75208e-08	8.64305	3.45379	8.64206	28.8072	41.9906	34.3377	28.6064	30.588	39.8016
5568623	uncharacterized LOC5568623	AAEL006971	protein_coding	2.25985	3.8632	0.000117738	0.00313132	2.59291	2.72318	2.98357	48.7802	10.9425	26.5498	22.7141	7.14884	8.7066
5568550	peritrophin-1	AAEL006953	protein_coding	2.21749	7.17447	1.21437e-08	1.01821e-06	83.9816	23.6895	36.2144	156.135	181.752	148.729	235.232	261.099	171.852
5578604	uncharacterized LOC5578604, transcript variant X2	AAEL021931	protein_coding	2.2154	8.15097	2.85602e-12	6.03279e-10	97.4503	45.3199	109.363	460.147	391.705	294.879	309.144	390.32	461.761
5564749	cytochrome P450	AAEL014609	protein_coding	2.20998	6.88822	2.41012e-27	2.64727e-23	45.0159	34.1837	29.6299	170.539	122.413	159.248	185.163	169.737	149.774
5578590	uncharacterized LOC5578590	AAEL013774	protein_coding	2.17583	6.08819	2.22616e-11	4.14443e-09	23.2642	28.6709	23.457	72.8822	54.6234	58.0555	96.8098	182.689	68.72
5573025	trypsin	AAEL010196	protein_coding	2.16278	2.91498	1.64824e-07	1.02284e-05	3.02507	2.81174	2.57204	7.29782	6.40535	5.00653	7.87667	22.0233	8.18835
5565450	alpha-amylase	AAEL000651	protein_coding	2.14974	3.21268	4.26668e-20	5.20725e-17	3.28916	2.7896	3.08645	10.5626	8.62943	13.5025	10.9602	15.3464	15.0293
110678423	uncharacterized family 31 glucosidase KIAA1161-like	AAEL020371	protein_coding	2.14777	7.61013	2.96882e-20	4.3516e-17	84.3177	46.2941	56.8936	264.45	206.484	267.167	261.548	294.641	276.538
5564633	alpha-glucosidase	AAEL004369	protein_coding	2.14008	7.5585	3.16941e-20	4.3516e-17	81.4607	44.855	55.0417	257.152	198.744	257.861	251.473	281.636	268.35
5576969	UDP-glucuronosyltransferase 2B18	AAEL021590	protein_coding	2.1381	3.98679	1.90636e-09	2.09395e-07	4.56161	3.14383	5.0412	17.4764	20.5505	36.7651	24.1185	15.6086	15.2366
110676362	glucosyl/glucuronosyl transferases	AAEL003079	protein_coding	2.10845	3.91301	1.08931e-09	1.31483e-07	4.41756	3.14383	4.93832	16.6122	19.394	34.1354	23.0194	14.7521	15.0293
110678855	uncharacterized LOC110678855	AAEL025367	lncRNA	2.10816	4.16558	5.71753e-14	1.90307e-11	6.00211	6.08841	4.73256	30.8237	20.6395	20.1778	19.0811	32.4582	21.4556
5571275	neurogenic locus notch homolog protein 1	AAEL001577	protein_coding	2.08601	5.89176	2.3139e-23	6.35396e-20	28.9062	20.0585	18.5187	62.7997	51.3318	63.8712	92.3524	112.511	82.4018
5567918	sphingomyelin phosphodiesterase	AAEL006381	protein_coding	2.08237	3.08737	2.00005e-08	1.56918e-06	3.36118	2.50178	2.57204	15.2678	12.2769	5.30995	12.5477	12.4974	10.676
5574806	probable chitinase 10	AAEL002467	protein_coding	2.08171	4.98446	1.19012e-09	1.39067e-07	7.27456	14.2137	12.9631	39.2738	38.3431	27.1566	33.3079	66.2448	45.8133
5576909	uncharacterized LOC5576909	AAEL012856	protein_coding	2.02902	4.10619	1.42777e-06	7.19384e-05	5.30587	5.60134	4.73256	28.7112	10.5866	35.6525	29.7054	15.3989	19.0716
5574120	protein G12	AAEL022600	protein_coding	2.02259	3.23497	9.26652e-07	4.91191e-05	4.48958	3.83016	2.2634	10.8507	8.27358	6.57423	13.9826	25.0996	6.0117
23687740	farnesol dehydrogenase-like	AAEL017320	protein_coding	2.01488	5.06882	8.5784e-11	1.34007e-08	14.4291	11.6012	10.9055	38.2176	23.5752	51.987	50.5572	60.8438	38.0396
110680192	NA	AAEL022532	pseudogene	2.00776	2.92973	5.95865e-10	7.52297e-08	2.08874	1.43908	2.67492	9.41035	11.4762	18.2056	8.97574	7.41103	7.4628
5574109	uncharacterized LOC5574109, transcript variant X2	AAEL002263	protein_coding	2.0068	4.58276	8.66216e-11	1.34007e-08	10.7078	10.2064	6.58443	32.8402	22.3298	19.2675	34.5902	52.9259	24.1505
5564754	NA	AAEL026665	pseudogene	2.00515	5.79932	1.23944e-15	6.48287e-13	27.1056	16.9147	16.1524	73.2663	50.709	73.7325	87.4982	85.891	68.9273
5579531	serine protease Hayan, transcript variant X1	AAEL013857	protein_coding	2.00403	4.01675	5.26018e-09	5.06823e-07	6.31422	6.59762	3.08645	30.4396	16.2803	18.3573	26.683	19.1044	18.8643
5570678	cysteine-rich venom protein, putative	AAEL008473	protein_coding	1.98733	5.47217	4.18225e-11	7.5308e-09	14.141	12.7082	10.3911	84.9813	41.5458	87.4878	61.1816	43.9418	43.533
5572522	integumentary mucin C.1	AAEL009837	protein_coding	1.94979	2.78811	2.73604e-08	2.0175e-06	3.6973	1.68262	2.05763	9.02626	7.65083	8.14193	8.57885	12.9343	7.35915
110674650	uncharacterized LOC110674650	AAEL023754	lncRNA	1.94911	1.7914	2.11202e-08	1.63369e-06	1.24844	1.23982	1.23458	2.30458	6.85016	3.18597	4.15204	7.06145	2.6949
5566457	probable salivary secreted peptide	AAEL005428	protein_coding	1.93591	5.80756	9.79808e-13	2.24213e-10	22.616	18.066	19.3418	63.1838	57.8261	92.3426	60.5405	104.121	64.8849
5563577	ornithine decarboxylase	AAEL000044	protein_coding	1.92854	5.07645	3.00318e-14	1.09957e-11	15.1493	11.8447	8.95071	43.2108	35.0515	49.9641	53.6407	52.7511	31.6133
110676001	uncharacterized LOC110676001	AAEL020729	protein_coding	1.91748	6.66649	6.78421e-09	6.20981e-07	40.7424	17.6675	45.6795	156.327	157.109	109.334	108.808	129.256	151.225
5578589	uncharacterized LOC5578589	AAEL024607	protein_coding	1.9164	7.47299	4.83034e-09	4.69526e-07	73.682	88.4037	59.7743	203.187	159.689	139.879	262.983	459.361	148.634
110681054	uncharacterized LOC110681054	AAEL024607	protein_coding	1.91482	7.48061	5.38678e-09	5.12076e-07	74.2101	88.9129	60.0829	205.011	159.778	141.245	263.96	461.301	149.567
5565578	cytochrome P450	AAEL014893	protein_coding	1.8781	7.50325	6.02757e-07	3.32698e-05	94.8814	56.9432	61.5233	213.461	107.468	312.124	237.46	320.387	226.89
5571838	serine-type enodpeptidase	AAEL001693	protein_coding	1.87689	3.04251	8.25989e-09	7.25813e-07	3.79334	4.27296	2.57204	9.12228	8.89632	4.39968	11.0518	18.7024	9.43215
110674831	myrosinase 1-like	AAEL026915	protein_coding	1.87052	2.56149	8.45368e-14	2.68689e-11	2.76097	1.81545	2.05763	6.91373	7.82876	7.13051	7.54084	9.82311	6.6336
5576915	uncharacterized LOC5576915	AAEL012866	protein_coding	1.86291	3.43097	1.09316e-10	1.60097e-08	6.50629	3.54235	3.49798	10.6587	9.87491	11.6313	20.6381	16.3777	12.6453
5566613	anterior fat body protein	AAEL000757	protein_coding	1.86266	3.9127	2.9128e-12	6.03664e-10	5.81005	5.49064	5.34985	21.7975	10.7645	24.7798	19.0506	22.0932	20.0045
5565453	alpha-amylase	AAEL000667	protein_coding	1.85656	6.41991	3.01079e-08	2.2047e-06	53.2027	27.7632	31.1732	75.2828	61.6515	112.874	114.242	175.89	116.295
5568045	uncharacterized LOC5568045	AAEL026555	lncRNA	1.85617	2.84372	5.44402e-17	4.27122e-14	2.18477	2.19183	2.77781	9.79445	10.1418	12.6427	6.83866	8.96664	9.9504
110674849	uncharacterized LOC110674849	AAEL020094	lncRNA	1.84079	1.48131	7.10121e-08	4.8447e-06	1.00836	1.35052	1.33746	2.59265	2.84682	2.07341	6.28912	3.46081	3.1095
110677680	uncharacterized LOC110677680	AAEL027017	lncRNA	1.83695	2.59986	1.80412e-14	7.07729e-12	2.47287	2.52392	2.2634	4.32108	10.6756	5.91681	9.18945	10.4174	5.5971
5580178	sodium-coupled monocarboxylate transporter 1, transcript variant X1	AAEL027912	protein_coding	1.83284	4.37318	3.34423e-12	6.80241e-10	10.9719	9.21011	6.48155	23.2378	14.7679	24.2235	33.9796	35.3073	26.5344
5572935	microsomal glutathione s-transferase	AAEL010157	protein_coding	1.80478	2.79703	2.36819e-06	0.000106608	3.60127	3.16597	1.64611	7.29782	4.98194	9.70963	9.64739	13.651	6.52995
110681143	microsomal glutathione S-transferase 1-like	AAEL023181	protein_coding	1.7969	2.7981	2.85628e-06	0.000124993	3.62528	3.18811	1.64611	7.29782	4.98194	9.70963	9.58633	13.7034	6.52995
5576995	brain chitinase and chia	AAEL003066	protein_coding	1.78395	5.45607	1.65005e-08	1.36272e-06	18.3665	21.8961	18.4158	57.2303	35.4963	37.726	57.1211	101.08	45.606
5577070	UDP-glucuronosyltransferase 1-8, transcript variant X2	AAEL029008	protein_coding	1.78001	2.46603	4.07303e-08	2.92406e-06	2.73696	2.05899	1.64611	7.68192	4.18127	7.78793	7.38819	9.05404	6.11535
5571712	serine-type enodpeptidase,	AAEL009244	protein_coding	1.7678	7.02944	2.40077e-05	0.000831862	62.9262	63.2531	47.0169	192.048	99.7277	110.346	136.376	340.051	121.478
5578096	zinc carboxypeptidase	AAEL003424	protein_coding	1.76544	4.39411	2.41085e-12	5.29616e-10	9.21925	9.49792	7.3046	29.3833	20.4615	22.4535	34.6207	35.482	19.2789
5571543	cytochrome P450	AAEL009131	protein_coding	1.76527	4.46507	5.28323e-08	3.74393e-06	7.80275	12.199	9.05359	18.6287	17.2589	33.0229	41.9784	31.0075	25.9125
5565454	maltase A1	AAEL000647	protein_coding	1.76477	6.64478	5.03333e-11	8.77557e-09	54.7633	38.0581	41.5642	111.388	71.3485	125.214	142.391	191.341	122.618
5576151	lysosomal acid lipase, putative	AAEL012341	protein_coding	1.75767	5.67027	1.00868e-06	5.27585e-05	14.8852	17.2247	15.2265	118.398	41.012	92.0898	71.6838	36.0239	53.1725
5570825	zinc carboxypeptidase	AAEL008599	protein_coding	1.73454	4.0188	3.1266e-07	1.82673e-05	8.28292	8.4795	6.1729	15.7479	10.6756	15.9299	22.7446	39.3099	15.3402
110680617	uncharacterized LOC110680617	AAEL026549	lncRNA	1.72326	2.09532	6.4338e-06	0.000261736	1.65658	1.32838	1.1317	9.21831	3.29164	8.1925	5.67853	4.17744	4.146
110674343	lipase 3-like	AAEL022520	protein_coding	1.71502	4.35845	4.80437e-09	4.69526e-07	4.99376	5.82273	6.48155	56.7502	19.4829	35.8043	20.8213	13.5985	23.6322
5577450	uncharacterized LOC5577450	AAEL013197	protein_coding	1.71196	2.10633	2.22622e-09	2.42107e-07	1.84865	1.72689	2.77781	5.1853	4.53712	2.83198	6.38071	6.01272	7.77375
5571540	cytochrome P450	AAEL009127	protein_coding	1.71194	5.8134	2.08828e-06	9.5952e-05	31.6912	18.1103	22.2225	52.7172	41.9017	101.951	87.254	86.328	61.9827
110676236	integrin alpha-PS4-like	AAEL021173	protein_coding	1.71098	1.18602	5.42944e-05	0.0016705	0.648228	0.819168	1.02882	3.36084	1.95719	4.45025	2.35079	3.6356	1.55475
5568636	uncharacterized protein T28D9.3, transcript variant X1	AAEL006990	protein_coding	1.68648	5.08562	6.05987e-13	1.51276e-10	16.2537	14.2358	14.815	40.138	24.0201	49.3573	48.6644	52.1918	44.8805
5571053	serine-type enodpeptidase,	AAEL008769	protein_coding	1.68296	4.48825	1.03452e-07	6.88677e-06	11.236	10.782	7.61325	22.1815	34.9625	17.1941	21.615	52.9958	21.6629
110674127	uncharacterized LOC110674127	AAEL024231	protein_coding	1.67874	6.26832	0.000152232	0.00384395	13.6128	47.3568	40.844	84.2131	79.5331	103.468	151.763	89.614	82.4018
110677679	uncharacterized LOC110677679	AAEL027659	lncRNA	1.67815	2.66491	3.39739e-15	1.69622e-12	2.97705	2.83388	2.46916	5.1853	9.60802	6.72594	10.3496	10.1377	5.3898
5569732	ornithine decarboxylase	AAEL007878	protein_coding	1.67488	2.35971	7.28225e-05	0.00209393	1.89667	2.10327	1.54323	9.50638	4.98194	8.1925	9.58633	4.14248	4.146
5570824	zinc carboxypeptidase	AAEL008600	protein_coding	1.6685	3.59778	1.10187e-08	9.38213e-07	6.69836	5.20282	4.42391	14.4036	10.1418	13.8059	16.8524	23.7188	11.7125
5578455	uncharacterized LOC5578455	AAEL000500	protein_coding	1.66753	4.64915	1.99289e-08	1.56918e-06	10.1316	10.4942	10.1853	33.6084	35.4073	23.5661	30.4076	51.6325	19.0716
5571537	cytochrome P450	AAEL009128	protein_coding	1.6616	3.67924	4.74601e-09	4.69526e-07	5.73802	5.2471	5.65849	14.7877	10.2308	20.1273	19.1421	19.9084	13.0599
5564672	2-oxo-4-hydroxy-4-carboxy-5-ureidoimidazoline decarboxylase	AAEL014556	protein_coding	1.66071	4.14449	6.01278e-05	0.00181441	7.82676	6.06627	4.93832	34.5686	12.6328	33.0229	27.4462	17.6536	14.7183
5576921	uncharacterized LOC5576921	AAEL012859	protein_coding	1.65832	1.58523	3.46678e-06	0.00014933	1.7046	1.23982	0.720172	2.88072	2.31304	4.75367	3.87728	4.59693	3.7314
5567191	proprotein convertase subtilisin/kexin type 5	AAEL000915	protein_coding	1.65462	3.14356	5.96449e-11	9.77821e-09	5.01777	4.31724	3.80662	8.73819	6.49431	7.53508	13.4331	17.9508	10.0541
5568117	Vitellogenic carboxypeptidase Precursor (EC 3.4.16.-)	AAEL006563	protein_coding	1.64783	1.24474	3.62293e-05	0.00118435	1.20042	1.15126	0.823054	3.64891	2.13512	1.26427	3.0835	4.4571	2.4876
23687754	flocculation protein FLO11	AAEL017334	protein_coding	1.6383	7.19366	2.66276e-13	7.44665e-11	59.1088	51.984	65.4328	149.413	162.18	279.152	155.824	187.128	207.404
5571025	dynein assembly factor 1, axonemal homolog	AAEL008753	protein_coding	1.62989	4.40062	3.73005e-10	4.87748e-08	9.53136	10.8927	6.99596	22.9497	20.8174	31.9103	27.3241	36.1462	21.8702
5564993	gambicin anti-microbial peptide	AAEL004522	protein_coding	1.62699	4.86345	3.34788e-06	0.000144776	24.7287	15.2542	8.84783	21.5094	15.8354	19.3687	54.8314	70.0901	26.8454
5573209	uncharacterized LOC5573209	AAEL022977	lncRNA	1.62512	1.76381	1.17692e-09	1.39067e-07	1.4165	1.48336	1.1317	5.66542	3.64749	4.29853	3.57198	4.8766	4.5606
23687786	probable cytochrome P450 9f2	AAEL017366	protein_coding	1.62479	2.9694	8.10502e-09	7.17948e-07	4.58562	3.29881	2.46916	8.45011	7.02809	10.8728	12.6393	10.8369	9.01755
5572916	leucine-rich immune protein (Coil-less)	AAEL010125	protein_coding	1.61486	4.8323	0.000167309	0.00414835	12.6044	12.0661	8.64206	45.4194	15.3017	58.7635	38.8643	36.2686	27.3636
110674851	uncharacterized LOC110674851, transcript variant X3	AAEL027338	protein_coding	1.6046	5.05134	3.13165e-10	4.19488e-08	9.86748	17.9996	17.7985	34.4726	35.4073	45.0082	52.908	43.4524	40.9418
5576124	uncharacterized LOC5576124	AAEL002811	protein_coding	1.60314	4.0584	3.11543e-14	1.10387e-11	8.2349	7.81531	7.09884	17.3803	16.4582	21.1387	23.1721	29.0673	18.0351
23687722	Farnesol dehydrogenase	AAEL017302	protein_coding	1.603	6.52927	6.87851e-07	3.77768e-05	49.5054	41.3569	37.7576	103.898	56.8475	149.69	130.148	152.625	107.589
5565843	ATP-dependent bile acid permease	AAEL005045	protein_coding	1.58729	3.40629	1.69149e-08	1.36612e-06	6.77039	4.67147	4.01239	10.6587	8.00669	12.8956	18.959	13.5811	14.6147
110678856	uncharacterized LOC110678856	AAEL027968	lncRNA	1.58457	4.3419	1.26638e-09	1.43401e-07	13.1326	8.2581	7.40748	15.94	28.4682	21.4927	24.3017	39.2575	22.5957
5567194	surface antigen CRP170	AAEL000859	protein_coding	1.58438	4.59218	2.07982e-07	1.24835e-05	11.9562	15.2321	9.77376	23.91	28.3793	11.9348	33.3385	56.3168	23.7359
5578089	alpha-amylase	AAEL003434	protein_coding	1.58282	5.34287	2.34245e-14	8.87224e-12	17.8623	19.3279	15.4323	55.5979	50.3532	48.5987	40.7267	68.5695	48.5082
5570879	uncharacterized LOC5570879	AAEL008651	protein_coding	1.57924	2.90627	5.77528e-06	0.0002367	4.27351	3.56449	1.85187	9.6024	5.60468	11.6819	9.31157	10.8718	9.7431
110675611	uncharacterized LOC110675611	AAEL026833	protein_coding	1.57129	4.32865	1.90636e-05	0.000679851	7.70672	9.6529	7.40748	31.7839	12.6328	37.3214	29.3391	24.4704	19.6935
5577480	uncharacterized LOC5577480, transcript variant X2	AAEL024613	lncRNA	1.57006	1.25277	1.69859e-06	8.18304e-05	0.984347	1.1734	1.02882	4.22506	1.60134	2.57912	3.6941	2.84905	3.1095
110675699	uncharacterized LOC110675699	AAEL024482	protein_coding	1.56139	5.27216	9.5189e-05	0.00260902	10.8758	9.34294	11.2141	118.206	29.1799	79.9527	39.7497	23.2643	28.4001
5570856	jnk	AAEL008622	protein_coding	1.55829	1.2628	8.25677e-05	0.00232544	0.960338	0.70847	1.33746	3.93698	2.40201	4.3491	3.90781	1.59057	3.00585
5570479	leucine-rich immune protein (Short)	AAEL001414	protein_coding	1.55659	7.60163	3.61826e-06	0.000154642	69.1204	62.7438	66.4616	468.885	151.593	348.08	244.116	146.752	191.856
110680902	uncharacterized LOC110680902	AAEL025456	lncRNA	1.55647	1.96265	7.18553e-06	0.000287003	1.39249	1.54978	2.57204	3.55289	5.60468	4.90539	6.96078	4.33475	3.9387
5571542	cytochrome P450	AAEL009130	protein_coding	1.54737	1.95681	2.10065e-06	9.5952e-05	1.82464	1.92615	1.44034	5.85746	2.6689	4.90539	5.89224	5.59323	3.83505
5574240	fibrinogen and fibronectin	AAEL011007	protein_coding	1.54355	5.21003	3.31293e-08	2.40988e-06	18.6306	17.8224	16.4611	50.6047	24.109	50.3181	49.6108	61.2808	43.0148
5568256	fibrinogen and fibronectin	AAEL006691	protein_coding	1.53813	2.31784	8.96608e-06	0.000349232	1.7046	1.83759	3.08645	8.16204	5.33779	7.07994	3.23615	7.83052	7.4628
5563937	glucosyl/glucuronosyl transferases	AAEL014246	protein_coding	1.53289	6.78074	2.78702e-05	0.000953666	47.7048	49.0837	43.0046	152.966	69.9251	223.675	147.153	152.048	102.614
5568755	leucine-rich immune protein (TM)	AAEL007103	protein_coding	1.53121	5.143	1.74849e-07	1.07735e-05	12.6044	11.8447	15.7409	65.0083	24.7318	75.3002	41.5204	34.9752	36.7958
5570622	uncharacterized LOC5570622	AAEL008428	protein_coding	1.52384	4.60883	6.39244e-10	7.88928e-08	12.5324	14.2358	12.2429	24.8702	19.5719	20.2284	38.4064	50.7061	24.2541
5565896	glucosyl/glucuronosyl transferases	AAEL000687	protein_coding	1.51994	2.55488	2.82958e-12	6.03279e-10	2.88102	3.29881	2.46916	6.62566	5.0709	6.32137	9.09786	8.89673	7.0482
5574133	glutamate decarboxylase	AAEL010951	protein_coding	1.51111	4.81518	3.58466e-09	3.64574e-07	13.9729	12.2211	12.3458	34.0885	22.2408	47.7896	40.2992	36.7405	32.7534
5573860	NA	AAEL026993	pseudogene	1.5013	4.06855	5.30065e-05	0.00164006	6.62633	4.1844	6.99596	45.3233	10.4087	29.5335	17.1882	14.4375	18.2424
5573295	aldehyde oxidase	AAEL010382	protein_coding	1.49757	6.72253	2.06417e-10	2.86998e-08	67.2957	49.0394	41.6671	124.063	87.8067	132.395	161.075	164.703	120.752
110680224	uncharacterized LOC110680224	AAEL026151	lncRNA	1.49692	1.90974	1.32743e-05	0.000500349	2.2568	1.01843	2.16052	5.76144	3.29164	4.39968	5.61747	4.59693	4.66425
5568254	fibrinogen and fibronectin	AAEL006702	protein_coding	1.49615	3.16488	1.86801e-05	0.000672728	5.59397	4.98143	4.32103	9.31433	4.18127	7.53508	13.9826	18.7897	9.3285
5567520	uncharacterized LOC5567520	AAEL022018	lncRNA	1.49116	1.90553	9.80356e-06	0.000379163	2.2568	1.01843	2.16052	5.56939	3.3806	4.45025	5.55641	4.59693	4.66425
5573858	carboxypeptidase	AAEL010782	protein_coding	1.4756	6.24148	8.95289e-11	1.36581e-08	40.3342	33.9623	34.1567	102.554	96.614	65.4389	100.718	135.444	70.6893
110679834	3-oxoacyl-[acyl-carrier-protein] reductase FabG-like	AAEL027985	protein_coding	1.47363	1.98552	3.27714e-10	4.33688e-08	2.16076	1.6162	1.44034	5.08927	4.27023	5.66395	4.91529	4.82416	5.5971
5569050	lipopolysaccharide-induced tumor necrosis factor-alpha factor homolog, transcript variant X2	AAEL007349	protein_coding	1.47322	4.48166	6.75241e-08	4.66468e-06	8.97916	10.8263	11.5228	30.7277	20.1946	32.062	27.6294	37.3523	20.73
5571641	multicopper oxidase	AAEL001667	protein_coding	1.45638	4.5511	1.48378e-10	2.1166e-08	12.0522	15.3428	10.5968	28.3271	21.707	16.9413	36.2693	40.0091	28.2965
5572538	uncharacterized LOC5572538	AAEL009862	protein_coding	1.45424	3.34126	2.62258e-09	2.79674e-07	4.58562	5.91129	4.73256	11.4269	11.4762	10.1648	12.3645	18.8597	10.365
5577564	acid phosphatase	AAEL013276	protein_coding	1.45375	1.86734	7.68528e-06	0.000304748	2.08874	1.48336	1.64611	3.07277	4.89297	4.80424	3.41933	6.01272	4.87155
5567883	sulfotransferase (sult)	AAEL006353	protein_coding	1.44682	4.11808	1.14989e-07	7.47359e-06	8.54701	8.1474	7.3046	18.8207	15.5686	31.2023	22.5309	24.348	18.657
5579903	anterior fat body protein	AAEL001022	protein_coding	1.44342	4.982	9.83486e-10	1.20029e-07	14.9333	15.5863	10.8026	49.7404	28.8241	50.217	36.2083	39.4148	38.6615
23687491	Carboxylic ester hydrolase	AAEL017071	protein_coding	1.43895	4.66172	5.75125e-11	9.57147e-09	11.5001	12.5532	12.7573	34.4726	19.1271	37.5742	33.0637	35.0276	31.1987
5570040	uncharacterized LOC5570040	AAEL000200	protein_coding	1.43876	5.22629	5.67655e-05	0.00173198	16.4458	15.0993	12.8602	83.0608	26.9558	62.3035	49.4887	36.2861	34.9301
110674850	uncharacterized LOC110674850	AAEL023728	protein_coding	1.43182	4.6468	4.5486e-10	5.80952e-08	10.7318	12.6196	13.2717	20.6452	41.9017	27.46	36.5136	32.1086	30.0585
5569048	lipopolysaccharide-induced tumor necrosis factor-alpha factor homolog	AAEL007344	protein_coding	1.43111	3.14871	8.51345e-06	0.000335167	4.08144	4.36152	3.70374	15.844	7.47291	11.1256	9.73898	14.3676	8.60295
5565484	potassium-dependent sodium-calcium exchanger, putative	AAEL004814	protein_coding	1.41771	2.54863	1.08937e-08	9.34815e-07	3.6973	4.1844	1.74899	4.8012	4.98194	4.65253	8.76203	11.134	6.219
5576475	uncharacterized LOC5576475	AAEL002917	protein_coding	1.41141	5.227	1.90236e-07	1.15445e-05	20.7673	17.6896	15.0207	53.6774	27.5786	58.3589	47.0463	52.2967	43.844
5570111	trypsin-eta, putative	AAEL008097	protein_coding	1.40474	3.38904	1.00386e-14	4.41055e-12	5.42591	6.77474	4.93832	9.89047	11.1204	9.30506	14.4711	15.6785	15.9621
23687682	protein snwA	AAEL017262	protein_coding	1.39697	2.38908	5.63046e-05	0.00172751	1.08038	1.48336	2.36628	14.1155	4.71505	13.3507	4.5184	3.47829	3.83505
5575647	uncharacterized LOC5575647	AAEL011980	protein_coding	1.39438	1.91824	5.00421e-11	8.77557e-09	2.01671	2.03685	2.05763	3.74494	3.73645	3.79282	5.31217	5.92533	4.3533
5571541	cytochrome P450	AAEL009123	protein_coding	1.39218	4.03031	2.4698e-06	0.000110728	7.99482	5.26924	7.40748	25.8305	14.8569	32.2137	21.3098	16.5525	15.6512
110675610	uncharacterized LOC110675610	AAEL026008	protein_coding	1.38729	5.84988	2.72835e-08	2.0175e-06	21.2715	21.4533	25.4118	103.61	46.4388	125.163	58.5865	57.9598	59.8061
110674119	probable cytochrome P450 6a14	AAEL026582	protein_coding	1.36864	6.05061	4.6658e-09	4.65901e-07	35.6526	30.8406	30.3501	104.186	58.093	87.1338	77.515	101.045	71.2076
5567472	uncharacterized LOC5567472	AAEL000940	protein_coding	1.35423	3.31789	1.10205e-11	2.12366e-09	5.16182	5.37994	4.62968	14.4996	10.4087	10.3165	12.3951	13.9656	12.8526
5570115	trypsin-eta, putative	AAEL008080	protein_coding	1.34588	2.9517	1.18186e-09	1.39067e-07	4.15346	4.60505	3.90951	7.77795	7.29498	8.34421	10.9602	13.179	7.77375
5573538	glutathione transferase	AAEL010582	protein_coding	1.34487	2.7539	1.35927e-07	8.63018e-06	3.67329	2.72318	4.73256	6.52963	6.49431	8.95106	8.67044	10.1902	8.0847
5564618	maltose phosphorylase	AAEL014541	protein_coding	1.33661	3.1675	1.67514e-06	8.14146e-05	4.84971	5.93343	4.21815	9.41035	8.4515	8.09136	10.4106	18.3528	9.22485
5568369	synaptic vesicle protein	AAEL001087	protein_coding	1.33591	5.33599	1.48377e-05	0.000548743	25.9291	19.0623	16.564	61.5514	26.511	56.6395	55.3504	53.6251	47.4717
5563966	glucose dehydrogenase	AAEL004025	protein_coding	1.33136	6.87141	1.17722e-16	7.60622e-14	64.4867	51.7847	54.7331	159.304	127.84	165.013	134.911	161.837	133.605
110678029	uncharacterized LOC110678029	AAEL021557	protein_coding	1.3294	3.62973	5.31746e-11	9.1261e-09	6.55431	6.37623	6.79019	13.8275	13.6114	14.261	16.5776	20.2055	12.0234
5564118	aldo-keto reductase	AAEL004118	protein_coding	1.32785	4.65659	0.000149204	0.00379365	16.902	11.4462	9.77376	28.9993	19.4829	42.6313	23.6911	41.9143	30.8877
5576417	uncharacterized LOC5576417, transcript variant X1	AAEL018241	protein_coding	1.32052	9.07923	1.12679e-08	9.52047e-07	233.41	223.146	231.278	916.357	536.27	1019.92	668.937	545.008	493.996
5576518	Phosphoserine aminotransferase	AAEL012578	protein_coding	1.32046	4.90606	1.42734e-08	1.18772e-06	16.5658	13.9701	11.8314	46.2836	33.2722	41.5188	46.0388	30.0461	30.1622
110681389	uncharacterized LOC110681389	AAEL022151	protein_coding	1.31941	3.28556	3.90418e-10	5.04512e-08	5.1138	5.33566	4.5268	14.4036	10.2308	10.2659	12.4256	14.053	10.9869
5576676	ATP-binding cassette sub-family A member 3, putative	AAEL012698	protein_coding	1.29611	5.22872	2.31239e-08	1.75167e-06	22.9521	19.2615	17.7985	43.1148	33.895	51.1778	62.2501	48.2591	37.314
5572156	apolipoprotein D, putative	AAEL009561	protein_coding	1.2857	2.47811	2.21602e-06	0.000100582	3.55325	3.45379	2.77781	5.1853	3.82542	5.61338	6.71654	10.3475	6.94455
5565631	synaptic vesicle protein	AAEL014910	protein_coding	1.27916	2.31174	3.74393e-06	0.000157817	3.14511	2.85602	1.64611	6.14554	4.27023	6.37194	7.38819	6.3623	5.3898
5576672	ATP-binding cassette sub-family A member 3, putative	AAEL012702	protein_coding	1.27371	6.59385	5.72766e-26	2.09709e-22	59.0848	55.3935	43.8276	112.828	116.72	97.7537	141.047	132.175	109.662
5567341	serine protease inhibitor dipetalogastin	AAEL006011	protein_coding	1.26942	6.78596	2.54322e-08	1.91334e-06	63.5024	65.9098	53.087	146.629	97.0588	125.214	128.408	191.62	120.441
5574846	alpha-tocopherol transfer protein-like	AAEL011448	protein_coding	1.2622	3.41833	1.68031e-08	1.36612e-06	5.01777	5.3578	4.5268	19.4929	10.1418	15.4747	12.1814	11.2389	13.4745
5571298	glucosyl/glucuronosyl transferases	AAEL001548	protein_coding	1.25949	3.87073	3.24967e-09	3.33592e-07	8.37895	8.63447	7.20172	17.2843	11.7431	19.0147	20.9434	20.1531	17.2059
5566855	dimethylaniline monooxygenase	AAEL000820	protein_coding	1.25901	3.01691	5.95882e-08	4.19562e-06	5.01777	4.0737	4.21815	10.4666	6.22742	10.1142	10.6854	11.4312	9.84675
5577270	guanine nucleotide-binding protein G(f) subunit alpha, transcript variant X1	AAEL019537	protein_coding	1.25396	2.71514	1.53386e-06	7.62347e-05	3.74532	4.36152	3.29221	6.43361	4.53712	7.73736	9.25051	10.5922	7.4628
5570483	leucine-rich immune protein (Short)	AAEL001402	protein_coding	1.25392	7.6294	1.97124e-06	9.15917e-05	117.954	87.0089	94.6512	347.991	162.002	259.025	273.058	226.036	214.348
5564917	caspase-7, transcript variant X1	AAEL026744	protein_coding	1.24801	3.26742	1.2311e-09	1.42341e-07	6.96245	7.28395	4.42391	7.48987	6.67224	6.2708	16.7303	17.6711	10.2614
5572988	ATP-binding cassette sub-family A member 3, putative	AAEL001938	protein_coding	1.24474	2.50484	3.49082e-06	0.000149778	3.33718	2.47964	3.80662	5.47337	4.98194	8.1925	6.93025	8.37236	6.73725
5574204	leucine-rich transmembrane protein	AAEL002295	protein_coding	1.24261	5.46272	3.64598e-06	0.000155223	26.7214	28.8037	18.0043	61.1673	34.9625	51.5824	55.1977	72.0128	46.9535
5579929	cytochrome P450	AAEL006805	protein_coding	1.23838	6.04065	3.80469e-07	2.188e-05	41.1265	38.0138	28.3954	91.4149	54.0006	84.0995	97.7562	88.408	67.9944
5572949	peptidoglycan recognition protein (Long)	AAEL010171	protein_coding	1.23543	4.22173	6.36491e-05	0.00189979	12.6284	7.59391	10.2882	14.9797	20.6395	29.1795	18.6231	28.7527	24.4614
5576440	tetraspanin 29fb	AAEL005536	protein_coding	1.23371	5.86215	5.95417e-07	3.30306e-05	35.4605	37.6153	27.0579	78.7397	48.1291	58.6623	76.8128	99.9964	59.3915
5571093	uncharacterized LOC5571093	AAEL008801	protein_coding	1.23367	4.14876	3.6977e-07	2.13766e-05	10.8758	12.0218	7.40748	20.8372	16.6361	18.3573	22.2562	32.0212	17.3096
5576800	protease m1 zinc metalloprotease	AAEL012783	protein_coding	1.23266	6.90515	8.56166e-14	2.68689e-11	61.4617	60.9727	52.6754	144.996	203.993	131.687	144.192	185.381	92.6631
5571141	probable cytochrome P450 9f2, transcript variant X3	AAEL019603	protein_coding	1.23184	4.65657	5.14538e-13	1.34564e-10	12.7725	12.6418	12.7573	31.5919	27.9344	39.4959	27.1104	33.3671	29.1257
5575580	AMP dependent ligase	AAEL002680	protein_coding	1.23183	2.78847	1.24794e-09	1.42785e-07	3.26515	3.91872	3.60086	9.12228	6.31639	9.96248	8.63991	7.56834	9.9504
5565841	ATP-dependent bile acid permease	AAEL005043	protein_coding	1.23115	4.9314	2.91981e-09	3.02558e-07	20.5272	19.9036	14.3006	32.6482	23.6642	32.7194	48.6339	45.6198	34.7228
110676394	uncharacterized LOC110676394	AAEL020489	protein_coding	1.23114	2.37684	1.65432e-05	0.000603691	3.07308	3.18811	1.74899	5.28132	4.89297	8.09136	6.71654	6.2749	6.6336
5565066	beta-galactosidase	AAEL004580	protein_coding	1.22412	2.73887	3.81698e-06	0.000159413	4.00941	4.38366	3.18933	6.91373	5.33779	7.13051	9.64739	11.4486	6.0117
5579927	cytochrome P450	AAEL006815	protein_coding	1.22359	3.63808	7.57481e-09	6.81981e-07	6.5303	6.19911	5.65849	21.1253	11.9211	17.3458	14.5016	14.7696	14.2001
5568487	serine-type enodpeptidase,	AAEL006902	protein_coding	1.22337	5.2992	0.000117419	0.00313041	20.7193	13.9259	22.7369	58.3826	46.2609	59.7243	33.1553	66.0875	33.0644
5568476	growth arrest and DNA damage-inducible protein GADD45 alpha	AAEL006886	protein_coding	1.22313	2.32204	1.95256e-06	9.12635e-05	3.50524	2.6789	2.46916	5.1853	4.27023	5.10767	7.87667	7.67321	4.5606
5569661	cytochrome P450	AAEL007816	protein_coding	1.22216	4.14435	2.19202e-08	1.67203e-06	11.5481	10.1621	7.40748	22.9497	15.8354	21.6444	23.5079	25.0297	20.0045
5569528	uncharacterized LOC5569528	AAEL007703	protein_coding	1.2199	4.33927	7.23707e-05	0.00209112	14.0449	11.7783	9.36224	24.4861	14.7679	22.7064	28.0874	37.16	17.4132
5576917	uncharacterized LOC5576917	AAEL012860	protein_coding	1.21549	3.70198	9.28384e-09	8.09315e-07	8.69106	6.15483	6.99596	17.8605	12.2769	13.9576	17.6157	17.4788	15.6512
5572634	zinc carboxypeptidase	AAEL001863	protein_coding	1.21259	10.7193	2.97331e-11	5.44313e-09	1264.38	1025.16	880.153	1510.36	1496.72	1603.4	2406.6	3134.01	1849.53
5566484	protein CREG1, transcript variant X2	AAEL005401	protein_coding	1.21232	7.26514	1.72291e-11	3.26283e-09	77.2112	91.2597	76.544	220.663	176.147	171.537	193.681	228.099	148.634
5570114	trypsin-alpha, putative	AAEL008079	protein_coding	1.20875	6.27654	8.50786e-11	1.34007e-08	46.3363	56.6112	36.3172	75.0908	83.8923	69.1305	112.258	146.787	68.72
5574458	uncharacterized LOC5574458	AAEL011180	protein_coding	1.20539	6.07184	6.16817e-08	4.31536e-06	40.8864	50.2792	31.8933	74.5146	58.7157	60.4829	98.3668	123.068	64.7813
5573284	glucosyl/glucuronosyl transferases	AAEL010386	protein_coding	1.20429	2.38746	1.97626e-06	9.15917e-05	2.37684	2.9003	1.95475	7.2018	6.67224	8.79935	5.49535	6.74683	4.5606
5579807	juvenile hormone-inducible protein, putative	AAEL003954	protein_coding	1.2019	4.216	1.5639e-07	9.81593e-06	13.6848	11.3355	8.53918	19.6849	14.412	20.279	30.6518	24.6801	22.3884
5570370	alpha-tocopherol transfer protein-like, transcript variant X1	AAEL008275	protein_coding	1.20173	2.74556	6.566e-08	4.56462e-06	3.00106	3.71947	3.49798	10.0825	6.49431	10.1142	8.2125	7.83052	7.35915
5567898	epoxide hydrolase	AAEL006342	protein_coding	1.20101	4.76472	3.75241e-06	0.000157817	16.6859	15.9627	13.3746	31.976	22.5966	35.6525	40.1161	42.8057	23.5286
5575305	protein snakeskin, transcript variant X1	AAEL002578	protein_coding	1.19612	5.01135	9.87852e-11	1.46629e-08	16.0377	19.3722	17.2841	41.6744	34.4287	40.4062	36.9715	49.3952	33.9972
5573117	cytochrome P450	AAEL001960	protein_coding	1.19152	4.37393	4.74831e-06	0.000196073	14.0209	14.7893	8.33342	16.3241	18.8602	26.8532	33.7354	30.5705	20.6264
5574655	uncharacterized LOC5574655	AAEL022570	lncRNA	1.19061	6.32235	6.49931e-09	5.99902e-07	53.6109	53.0245	38.8893	88.2461	71.1705	78.2333	114.029	143.099	77.6339
5571412	amine oxidase	AAEL009044	protein_coding	1.18593	1.56596	0.000140369	0.00360237	1.4165	2.23611	1.64611	2.49662	2.04615	3.23654	4.57946	4.52702	2.79855
5574193	Thioredoxin Peroxidase.	AAEL002309	protein_coding	1.183	3.89179	6.70748e-05	0.00198051	9.43532	6.70832	6.37867	27.4629	13.3445	18.7618	18.2873	18.9296	14.0964
5578684	stearoyl-coa desaturase	AAEL003645	protein_coding	1.17919	5.35509	7.53423e-12	1.47779e-09	26.5293	25.992	20.0619	43.5949	38.2542	47.739	65.1199	51.5101	48.3009
5579926	cytochrome P450	AAEL006795	protein_coding	1.17742	2.86984	2.01251e-05	0.000708506	5.56996	4.62719	2.46916	9.12228	6.40535	7.18108	11.2044	9.59588	8.292
5577782	uncharacterized LOC5577782	AAEL013371	protein_coding	1.1761	3.29025	1.67507e-08	1.36612e-06	5.32988	4.67147	5.45273	9.69843	15.7465	12.6427	13.2804	11.4836	9.5358
5571127	uncharacterized LOC5571127, transcript variant X2	AAEL019751	protein_coding	1.16722	4.71158	1.77812e-14	7.07729e-12	14.5251	14.9221	15.3294	29.4794	28.0234	33.0734	36.3304	35.2373	28.0892
5579836	uncharacterized LOC5579836	AAEL005868	protein_coding	1.16577	4.32334	7.4346e-09	6.74889e-07	11.7882	12.9739	10.8026	22.5656	18.3264	22.3524	26.8356	32.7379	20.2118
5569950	uncharacterized LOC5569950	AAEL008039	protein_coding	1.16284	3.06975	7.92035e-05	0.00224799	4.39355	5.37994	4.32103	10.2746	7.38394	10.721	10.4717	14.1753	6.8409
110679628	glucose dehydrogenase [FAD, quinone]-like	AAEL026344	protein_coding	1.16182	3.1263	1.87583e-10	2.64155e-08	4.48958	5.73418	4.62968	10.0825	10.5866	9.25449	10.777	11.2564	11.6088
5573896	Uricase	AAEL002194	protein_coding	1.15919	4.02064	8.86881e-05	0.00246839	7.39461	7.50535	6.89307	30.4396	15.0348	30.4437	20.9739	12.3575	15.6512
5572891	4-nitrophenylphosphatase	AAEL010099	protein_coding	1.15626	2.41179	2.44957e-05	0.000840816	2.5449	3.27667	2.98357	7.96999	5.0709	6.16966	6.04489	8.05774	5.1825
5578292	AMP dependent ligase	AAEL013611	protein_coding	1.15511	2.92981	3.4444e-08	2.48903e-06	5.30587	5.06999	3.08645	7.39385	7.11705	8.49593	11.0212	10.3999	9.3285
110679554	probable cytochrome P450 28a5	AAEL021861	protein_coding	1.14968	6.40166	6.15825e-10	7.68662e-08	38.5096	40.6042	48.5602	150.47	72.3271	129.563	80.9038	98.668	102.199
110681324	uncharacterized LOC110681324	AAEL025022	protein_coding	1.14793	1.52638	5.03487e-07	2.83605e-05	2.01671	1.81545	1.33746	2.11253	2.84682	2.7814	4.30469	3.8803	3.62775
5570480	leucine-rich immune protein (Short)	AAEL001420	protein_coding	1.14709	8.77513	1.16906e-06	5.97252e-05	219.845	210.46	205.969	783.94	391.349	725.441	542.147	429.105	435.019
5567193	uncharacterized LOC5567193, transcript variant X2	AAEL000861	protein_coding	1.13988	2.76758	2.18711e-05	0.000762641	4.00941	5.20282	3.08645	6.72168	6.13846	6.67537	9.18945	12.2701	5.8044
110675272	uncharacterized LOC110675272	AAEL025536	lncRNA	1.13699	2.07545	2.42891e-05	0.000838968	2.66494	1.97043	2.46916	6.04951	4.00334	5.00653	6.07542	5.20869	3.9387
5571654	inward-rectifying potassium channel	AAEL001646	protein_coding	1.12597	2.04712	2.81968e-05	0.000961842	2.71296	1.83759	3.29221	5.66542	3.64749	3.53997	4.94582	5.6981	5.90805
5573294	aldehyde oxidase	AAEL010384	protein_coding	1.12426	3.80291	5.568e-13	1.4223e-10	7.75473	8.08098	8.23054	15.0758	15.2127	18.6101	17.0661	18.0731	17.1023
5569553	transmembrane protein 205	AAEL007758	protein_coding	1.11679	5.33199	2.71182e-13	7.44665e-11	22.3759	24.5529	24.5887	50.7007	33.806	51.1273	51.6868	51.9646	51.3068
5572427	glucosyl/glucuronosyl transferases	AAEL001816	protein_coding	1.1131	4.23673	1.45936e-05	0.00054154	12.1723	12.044	8.4363	27.1748	16.903	21.0881	30.1939	21.1144	19.6935
5568253	fibrinogen and fibronectin	AAEL006699	protein_coding	1.11135	3.1185	7.73034e-09	6.90325e-07	3.9854	3.47593	6.48155	13.3473	8.98528	13.8059	7.0829	9.38614	13.0599
5570210	protease m1 zinc metalloprotease	AAEL008163	protein_coding	1.11096	3.12138	4.09248e-06	0.000170272	7.41861	6.46479	3.08645	8.35409	8.00669	5.91681	12.7004	15.1367	8.81025
5577771	oligopeptide transporter	AAEL003318	protein_coding	1.1074	4.28291	2.0259e-08	1.57819e-06	13.0846	13.6159	10.2882	18.8207	17.4368	19.5204	29.9191	32.1086	18.1388
5573312	uncharacterized LOC5573312	AAEL010416	protein_coding	1.10509	3.77826	1.61175e-06	7.93877e-05	8.76309	8.98871	6.27578	18.8207	12.2769	15.1713	19.1116	19.2092	13.6818
5573437	sugar transporter	AAEL010479	protein_coding	1.10431	5.4338	4.57737e-07	2.60507e-05	31.0189	21.1434	21.8109	53.6774	41.19	59.9266	53.6713	60.669	44.8805
5572233	uncharacterized LOC5572233	AAEL009669	protein_coding	1.10351	4.02069	5.0688e-07	2.8406e-05	8.40296	9.94071	7.92189	22.3736	16.5472	23.8189	22.9889	16.9195	16.7913
5571151	calcium-binding protein, putative	AAEL008844	protein_coding	1.10182	8.81282	1.01443e-06	5.28083e-05	265.149	206.098	248.356	526.5	461.808	800.286	553.535	545.882	438.958
5570363	alpha-tocopherol transfer protein-like	AAEL008278	protein_coding	1.09872	2.95171	7.9232e-08	5.33917e-06	4.80169	4.93715	4.73256	8.83421	5.96053	8.49593	11.0212	10.767	9.01755
5566037	glycoside hydrolases	AAEL015051	protein_coding	1.09475	2.30722	2.10528e-06	9.5952e-05	2.44886	3.25453	3.08645	6.24156	3.91438	6.42251	5.92277	6.50213	6.32265
5575085	transferrin	AAEL011641	protein_coding	1.09338	5.50119	1.63619e-07	1.02113e-05	26.7934	30.9734	26.6464	55.982	39.0548	46.5253	57.8233	75.3338	47.0571
5575865	Galectin	AAEL012135	protein_coding	1.08866	2.98296	1.86873e-06	8.91558e-05	5.49794	5.18068	4.32103	7.68192	6.85016	7.88907	10.6549	13.5811	7.56645
5573116	cytochrome P450	AAEL002031	protein_coding	1.08864	4.55424	9.60343e-07	5.04708e-05	14.7172	15.4314	11.1112	30.1515	21.4401	29.0277	32.5447	33.6992	21.8702
5566677	nose resistant to fluoxetine protein 6, transcript variant X1	AAEL022387	protein_coding	1.08552	5.28358	0.000188574	0.00461314	28.8342	24.7522	18.6216	44.6512	30.3364	45.261	57.3043	67.6606	30.4731
5580182	prion-like-(Q/N-rich) domain-bearing protein 25, transcript variant X2	AAEL002560	protein_coding	1.08045	4.39395	7.83801e-11	1.26607e-08	11.9562	11.1584	11.7285	31.3038	27.8455	22.2512	24.5154	25.624	23.2176
5570847	D7 protein, putative	AAEL008620	protein_coding	1.07905	6.67724	4.24493e-07	2.42846e-05	61.1495	49.2608	50.8236	146.629	94.5679	177.352	115.524	117.3	108.211
5571179	deoxyribonuclease I, putative	AAEL008857	protein_coding	1.07784	3.81474	1.39386e-09	1.56226e-07	8.06684	8.61233	7.92189	14.9797	16.7251	17.9527	16.5471	20.5551	14.4074
5571685	diazepam binding inhibitor, putative	AAEL009214	protein_coding	1.07463	4.48766	1.9334e-06	9.09695e-05	12.9886	11.9554	12.8602	32.2641	20.1057	32.2137	23.0499	32.4757	23.5286
5564753	probable cytochrome P450 9f2	AAEL019504	protein_coding	1.07228	5.46868	2.72495e-09	2.87797e-07	30.9949	26.5012	21.8109	58.7667	44.3926	47.9413	58.4644	62.6267	46.0206
5569214	cytochrome P450	AAEL007473	protein_coding	1.06532	3.73665	1.94996e-05	0.000688693	9.3633	7.74889	6.37867	16.2281	11.8321	17.5481	18.7147	18.7198	11.9198
5576996	brain chitinase and chia	AAEL003056	protein_coding	1.06085	4.51421	2.33652e-06	0.000105615	15.2214	16.0955	11.9343	21.2213	21.6181	25.8418	32.5447	39.4497	19.2789
5569895	3-hydroxyacyl-coa dehyrogenase	AAEL008006	protein_coding	1.05996	4.13719	8.69256e-05	0.00242949	11.0919	10.2949	8.53918	24.006	14.59	26.1958	16.5166	26.2882	20.1081
5578505	trypsin	AAEL013703	protein_coding	1.05368	6.86309	8.69124e-06	0.000340945	65.4231	80.2785	64.3011	169.386	109.87	120.662	131.705	189.331	115.777
5568093	probable RNA methyltransferase CG11342	AAEL006507	protein_coding	1.04759	2.48387	3.45413e-05	0.00113593	3.60127	3.40951	3.08645	6.43361	4.00334	7.78793	6.89972	7.55086	6.6336
5574953	uncharacterized LOC5574953	AAEL011551	protein_coding	1.04756	5.97798	5.55963e-09	5.2194e-07	42.471	45.4306	31.8933	76.4351	61.9184	59.1175	87.1624	98.1087	63.1229
5571570	uncharacterized LOC5571570	AAEL009155	protein_coding	1.04669	2.69325	5.01453e-05	0.00156922	3.72131	5.11427	3.60086	7.5859	6.13846	4.95596	8.67044	10.5572	6.4263
5578922	uncharacterized LOC5578922	AAEL003764	protein_coding	1.03688	3.42922	6.85762e-06	0.000274906	5.61798	6.61976	7.20172	13.6354	13.9672	10.1648	12.8835	16.3078	10.0541
5578208	27 kDa hemolymph protein	AAEL003467	protein_coding	1.03642	5.0935	5.04713e-05	0.00157493	15.7255	18.1988	18.0043	47.5319	28.913	72.4682	36.2388	34.4683	35.6556
5568046	uncharacterized LOC5568046	AAEL006483	protein_coding	1.03415	6.37025	1.33013e-05	0.000500349	53.6109	57.1646	49.7948	103.706	73.6615	73.8842	100.595	149.881	80.5361
5574702	protocadherin Fat 3	AAEL011343	protein_coding	1.03248	3.74551	5.49815e-07	3.06557e-05	7.3706	9.98499	8.53918	15.844	12.6328	12.7439	15.8755	20.6425	16.2731
5564483	metallophosphoesterase 1, transcript variant X3	AAEL004277	protein_coding	1.03234	1.60622	2.10487e-05	0.000736301	1.89667	2.19183	1.95475	3.07277	2.6689	2.32627	4.94582	4.03761	3.1095
5579662	elongase, putative	AAEL003977	protein_coding	1.03222	2.93762	1.27577e-06	6.48753e-05	5.1138	4.98143	3.80662	10.2746	8.09565	7.28222	11.0518	9.52597	8.0847
5568702	lipase	AAEL007055	protein_coding	1.0318	4.0749	1.10821e-06	5.7148e-05	10.9959	10.0071	8.84783	24.7742	18.3264	17.093	19.6306	24.5228	16.895
5573692	alpha-l-fucosidase	AAEL010653	protein_coding	1.03031	3.08318	1.16933e-07	7.55527e-06	5.06578	5.06999	4.01239	12.7712	9.16321	10.6199	10.2275	9.80563	9.43215
5573751	uncharacterized LOC5573751	AAEL000294	protein_coding	1.02952	6.24089	2.09764e-05	0.000736117	47.0086	60.1092	41.0498	83.4449	64.3204	74.9462	112.502	131.021	63.7448
110681411	NA	AAEL022623	pseudogene	1.02905	2.55194	0.000194514	0.00473734	3.74532	4.02942	3.29221	6.14554	4.89297	6.2708	8.2125	9.70075	4.5606
5569049	lipopolysaccharide-induced tumor necrosis factor-alpha factor homolog, transcript variant X2	AAEL007342	protein_coding	1.01976	5.87126	9.25741e-13	2.16348e-10	30.0586	32.2575	34.2596	87.1898	62.9859	85.5661	60.5099	70.632	63.6411
5576131	l-asparaginase i	AAEL002796	protein_coding	1.01952	3.85304	5.60049e-06	0.000230396	9.45933	10.3171	7.09884	17.6684	11.2094	17.9021	19.478	17.5138	18.5534
5569911	clavesin-1	AAEL008007	protein_coding	1.01623	4.05846	2.04396e-07	1.23357e-05	13.4687	9.45364	7.51037	14.6917	24.6428	17.5481	24.9123	20.3803	16.1694
5569780	retinoid-inducible serine carboxypeptidase (serine carboxypeptidase	AAEL007926	protein_coding	1.01292	4.7139	4.36237e-08	3.11145e-06	16.1577	18.9294	14.0948	30.6317	30.7813	24.7292	31.6593	42.8057	25.0833
5576609	vasorin	AAEL012635	protein_coding	1.01212	2.04522	9.10843e-05	0.00252008	2.44886	3.34309	2.05763	3.84096	3.20267	4.7031	5.40376	5.96028	4.7679
5571382	cytochrome P450	AAEL009018	protein_coding	1.01037	8.27689	0.000160899	0.00402577	189.547	152.188	169.961	427.019	230.77	589.101	303.832	379.483	349.197
5579114	fatty acid hydroxylase	AAEL003831	protein_coding	1.00866	3.81643	0.000200569	0.00485253	9.57938	10.14	8.02477	13.7314	9.69699	17.5481	19.9054	22.4079	13.5782
5568654	cytochrome P450	AAEL007024	protein_coding	1.00773	6.25795	1.13009e-05	0.000432506	42.1108	36.6633	50.1034	122.527	58.4488	125.719	88.5057	86.1182	78.6704
110674237	uncharacterized LOC110674237	AAEL026466	protein_coding	1.00699	5.59955	9.59173e-08	6.42412e-06	29.8905	38.1024	25.6175	59.0548	47.0615	47.3344	57.4569	74.3725	56.3856
110678056	putative aldehyde dehydrogenase family 7 member A1 homolog, transcript variant X2	AAEL027336	protein_coding	1.00624	5.13121	7.4531e-07	4.03275e-05	24.8728	25.6377	20.9879	31.6879	27.6675	38.0294	50.9846	57.9598	35.241
5567700	glucose transporter (sugar transporter	AAEL006274	protein_coding	1.00562	2.69354	6.6877e-05	0.00198051	4.48958	3.34309	5.0412	6.43361	5.15986	7.78793	8.18197	9.70075	7.0482
5570022	ninjurin A, putative	AAEL000206	protein_coding	1.00179	2.4307	1.04556e-05	0.000402964	3.45722	3.34309	2.98357	7.87397	5.69364	5.15824	6.19753	7.21876	6.32265
5567476	Tetraspanin	AAEL000948	protein_coding	1.00078	3.92331	7.516e-07	4.04685e-05	7.25055	8.50164	10.0824	22.8537	19.7498	17.9527	16.7914	19.4365	14.2001
5567118	ester hydrolase C11orf54 homolog, transcript variant X2	AAEL015304	protein_coding	1.00052	4.54063	4.28217e-05	0.00137129	14.9813	14.0587	14.0948	29.3833	18.0595	31.9103	24.607	36.0414	25.2906
5569925	short-chain dehydrogenase/reductase family 16C member 6, transcript variant X2	AAEL027654	protein_coding	1.00031	5.17839	6.39167e-06	0.000260989	26.3613	25.682	17.5928	46.5716	31.9378	36.3605	49.9466	55.0234	34.7228
110680885	endoplasmic reticulum aminopeptidase 1-like	AAEL022733	protein_coding	0.998742	3.44932	3.92193e-05	0.0012633	7.77874	7.10684	6.58443	11.907	6.85016	13.6036	13.311	15.8883	14.0964
110679848	uncharacterized LOC110679848	AAEL026775	lncRNA	0.997453	2.50251	7.97695e-07	4.27409e-05	4.22549	4.27296	2.67492	4.60915	5.42675	5.36052	8.85362	8.07522	5.5971
5567396	uncharacterized LOC5567396	AAEL006053	protein_coding	0.986812	4.59273	9.6967e-05	0.00262336	16.2777	18.7744	13.2717	22.4696	20.9063	25.3361	33.1248	44.8332	19.3826
110675612	uncharacterized LOC110675612	AAEL022334	lncRNA	0.985641	8.13015	1.80402e-12	4.04395e-10	133.271	180.97	187.142	374.974	306.834	344.844	303.618	312.487	378.115
5576203	uncharacterized LOC5576203	AAEL012398	protein_coding	0.983496	3.45289	1.99709e-06	9.21683e-05	6.29022	7.15112	6.48155	16.6122	9.51906	12.4405	11.4486	13.616	15.2366
110678272	uncharacterized LOC110678272	AAEL021263	protein_coding	0.982448	2.22536	9.59618e-05	0.00260902	2.56891	2.12541	2.77781	6.43361	5.87157	7.68679	4.48787	3.60064	7.8774
5572631	zinc carboxypeptidase	AAEL001840	protein_coding	0.976963	3.6024	3.24393e-06	0.000140835	8.73908	7.15112	7.61325	11.1388	12.099	15.323	14.5016	18.2304	13.2672
5563695	fibulin 1 and	AAEL000549	protein_coding	0.973311	4.95121	7.15952e-07	3.91244e-05	22.4719	19.0623	16.564	35.7209	30.6033	38.4339	35.6282	47.4026	31.1987
5569083	sodium-dependent phosphate transporter	AAEL001209	protein_coding	0.970619	6.79614	1.875e-06	8.91558e-05	69.1204	70.2271	63.7867	147.685	91.4541	159.197	127.553	148.815	121.582
5571136	carbonic anhydrase	AAEL008828	protein_coding	0.966438	2.52153	8.51639e-05	0.00238633	3.84135	4.38366	2.88069	6.62566	4.53712	6.01795	7.96826	8.21505	5.70075
5573297	xanthine dehydrogenase	AAEL026787	protein_coding	0.962418	5.62785	1.9182e-06	9.08168e-05	33.0356	29.8443	26.955	58.9587	45.1043	74.8956	59.6856	64.3221	51.2031
5571667	deoxyribonuclease I, putative	AAEL001641	protein_coding	0.95991	6.1591	9.43658e-05	0.00259778	44.6797	43.2388	34.9798	104.474	63.1639	112.47	93.4515	82.1855	63.6411
5578867	putative ankyrin repeat protein RF_0381	AAEL003737	protein_coding	0.958286	3.88472	4.63157e-07	2.62233e-05	8.33094	8.83373	8.4363	20.3571	15.2127	21.9478	18.8063	15.9407	14.822
5568426	glutamate semialdehyde dehydrogenase	AAEL006834	protein_coding	0.955924	8.30121	1.71506e-05	0.000623784	185.537	192.77	150.927	515.361	289.753	475.974	336.041	376.127	316.236
5568744	4-nitrophenylphosphatase	AAEL007090	protein_coding	0.95516	2.12538	0.000167016	0.00414835	1.80063	2.10327	3.3951	6.24156	5.33779	7.78793	4.8237	3.23358	5.70075
5574092	uncharacterized LOC5574092	AAEL002267	protein_coding	0.953002	3.86459	2.81587e-06	0.000123718	7.97081	9.63076	9.97953	18.9167	13.8783	17.5987	18.1957	19.9434	14.3037
110680884	aminopeptidase N-like	AAEL025617	protein_coding	0.952005	4.38032	2.98477e-06	0.000130098	16.4698	14.0144	11.6256	21.5094	15.9244	24.2235	25.3091	29.3819	27.7782
5576799	protease m1 zinc metalloprotease	AAEL012776	protein_coding	0.950044	4.99604	3.29032e-05	0.00108858	24.2726	21.6969	18.3129	34.4726	21.8849	40.2545	39.8413	46.0393	38.9724
5573084	aminomethyltransferase	AAEL010276	protein_coding	0.945104	4.82675	1.11321e-07	7.32183e-06	16.998	14.3908	16.6668	41.5784	26.3331	46.8287	29.6444	30.5705	32.6498
5567081	alanyl aminopeptidase	AAEL005808	protein_coding	0.944878	3.87639	8.10032e-07	4.31912e-05	10.5877	9.27652	8.84783	14.7877	13.8783	18.3067	20.6686	19.4539	15.0293
5577377	tryptophan 2,3-dioxygenase (TDO)(EC 1.13.11.11)	AAEL000428	protein_coding	0.935871	5.26264	2.77071e-06	0.000122241	23.2882	26.0584	22.8397	45.3233	34.7846	54.1615	51.1678	49.3078	37.4177
110680422	Cytidine deaminase	AAEL025432	protein_coding	0.934283	4.783	7.75927e-05	0.00220797	14.5011	17.8003	11.9343	45.6114	26.4221	45.8679	27.9958	28.945	28.8147
5566220	uncharacterized LOC5566220	AAEL005270	protein_coding	0.934096	5.2166	3.67684e-09	3.70517e-07	19.3988	22.4275	24.1772	51.3728	44.3037	48.0424	34.6207	47.892	42.8075
5569758	uncharacterized LOC5569758	AAEL007902	protein_coding	0.933874	4.36434	4.38992e-05	0.00139765	11.6201	11.0256	12.8602	24.6782	19.4829	38.1305	25.0649	19.9608	22.3884
5575831	protease m1 zinc metalloprotease	AAEL012099	protein_coding	0.933152	6.07677	7.10041e-08	4.8447e-06	43.1672	42.7074	37.8605	88.5341	63.1639	94.8712	80.2016	84.8772	71.4149
5570822	myosin vii	AAEL008610	protein_coding	0.931178	6.65485	4.30583e-15	2.05631e-12	65.231	70.7805	62.4492	115.037	101.062	112.874	130.515	129.728	118.472
5579190	sugar transporter	AAEL003899	protein_coding	0.929811	6.02748	1.49753e-05	0.000550498	50.4658	51.4969	33.1279	67.793	52.5772	71.8108	99.588	93.3719	64.574
5568079	Cytidine deaminase	AAEL025432	protein_coding	0.926742	4.83779	4.36315e-05	0.00139316	15.1013	18.1767	12.5516	47.0518	28.913	47.739	30.4076	30.151	27.26
5577761	alkaline phosphatase	AAEL003298	protein_coding	0.923582	5.52248	3.36519e-13	9.01543e-11	34.3801	33.2759	25.8233	48.9722	47.9512	44.199	65.5779	63.3608	48.7155
5574902	Cdc42 protein, putative	AAEL011500	protein_coding	0.92204	2.3883	1.34535e-06	6.80985e-05	3.43321	3.36523	3.49798	6.52963	4.98194	5.51224	6.74707	6.53709	6.0117
5575041	uncharacterized LOC5575041	AAEL011588	protein_coding	0.915859	4.38772	1.72206e-08	1.38067e-06	16.0617	16.3612	11.5228	20.069	19.216	20.0767	28.5758	32.3009	22.2848
5564750	cytochrome P450	AAEL014614	protein_coding	0.915274	5.16838	2.96846e-07	1.74361e-05	22.616	23.2024	21.3994	47.0518	36.7418	45.4127	51.87	37.195	37.7286
5568406	AMP dependent ligase	AAEL006823	protein_coding	0.912358	3.48044	1.18194e-07	7.59209e-06	6.57832	6.44265	7.09884	17.0923	10.9425	14.615	11.3265	12.9693	13.7855
5577316	uncharacterized LOC5577316	AAEL013163	protein_coding	0.911555	4.41408	1.30885e-07	8.35835e-06	12.6525	12.7525	12.3458	28.9993	20.9063	32.8206	24.5459	23.3867	23.3213
5570797	Innexin	AAEL008588	protein_coding	0.901044	4.13802	0.000201593	0.00486659	11.6201	12.0218	10.8026	22.5656	15.2127	20.6835	20.6992	27.704	15.7548
5564756	cytochrome P450	AAEL014605	protein_coding	0.900406	6.29465	5.80158e-05	0.00176522	52.7226	54.1094	40.3296	112.444	72.0602	98.8157	112.746	88.5478	73.7988
5571086	uncharacterized LOC5571086	AAEL026403	lncRNA	0.889047	6.3166	2.50852e-06	0.000112007	39.9981	31.1505	42.6959	154.119	84.9598	154.747	56.2358	75.0017	79.9142
5569240	cadherin-23, transcript variant X4	AAEL024535	protein_coding	0.888127	6.37368	5.89109e-15	2.69616e-12	55.1234	54.5964	48.2515	104.282	96.525	94.3655	103.221	96.6754	92.9741
5565856	E3 ubiquitin-protein ligase	AAEL005040	protein_coding	0.874427	2.85665	2.77112e-06	0.000122241	4.17747	4.20654	4.93832	11.1388	7.82876	9.25449	7.75455	8.37236	7.77375
5578064	prophenoloxidase	AAEL013501	protein_coding	0.872869	3.19796	1.93728e-05	0.000686422	6.29022	4.91501	5.14409	12.9632	10.4087	12.7945	10.5938	10.767	8.39565
5570223	arrestin domain-containing protein 3	AAEL008157	protein_coding	0.870434	3.28042	7.25344e-05	0.00209112	6.05013	6.37623	6.07002	12.2911	9.51906	12.845	13.2194	11.7108	8.4993
5572512	Galectin	AAEL009842	protein_coding	0.86835	4.80234	1.63362e-06	8.00648e-05	20.9114	21.9404	18.1072	25.8305	23.7532	26.5498	44.9398	40.5684	26.3271
5577667	aminopeptidase N	AAEL017244	protein_coding	0.861615	4.14735	0.000118636	0.00314733	13.0126	12.3761	10.1853	23.814	16.1913	17.8516	22.6225	25.9561	16.1694
5575405	uncharacterized LOC5575405, transcript variant X1	AAEL011810	protein_coding	0.859593	5.43431	5.09949e-05	0.00158676	30.7068	31.8811	27.1608	42.8267	35.6742	55.9821	62.647	58.4667	41.9783
110674263	uncharacterized LOC110674263	AAEL023991	protein_coding	0.85727	7.73129	3.74126e-05	0.00121941	145.347	124.978	136.936	282.887	194.74	291.137	232.484	301.79	201.288
5576661	juvenile hormone-inducible protein, putative	AAEL012687	protein_coding	0.856419	3.17489	2.83957e-05	0.000965628	6.33823	5.55706	6.1729	10.6587	9.87491	9.81077	9.06733	12.9868	10.365
5569143	proteoglycan 4, transcript variant X1	AAEL007403	protein_coding	0.856101	4.07054	1.45882e-05	0.00054154	10.1316	9.6529	10.9055	23.91	16.7251	24.8809	21.5845	16.6923	16.6877
5570211	aminopeptidase N	AAEL019828	protein_coding	0.851122	5.02512	1.06276e-05	0.000408158	26.8415	24.73	19.3418	34.9527	26.8669	30.5954	37.8874	52.1743	38.0396
5574529	aminoacylase, putative	AAEL011206	protein_coding	0.847879	5.2241	9.91561e-05	0.00266944	23.6483	21.719	20.5763	66.6407	32.3826	52.1893	39.017	40.079	40.5272
5566493	protein mesh, transcript variant X3	AAEL005432	protein_coding	0.844851	6.78603	1.09271e-07	7.23029e-06	73.5139	78.5737	71.0913	147.493	104.799	116.364	135.766	145.966	118.99
5576051	facilitated trehalose transporter Tret1-2 homolog, transcript variant X3	AAEL023753	protein_coding	0.839664	2.55312	8.81372e-06	0.000344519	4.5376	4.60505	2.98357	5.76144	5.69364	5.71452	7.96826	7.83052	6.32265
5572674	dimeric dihydrodiol dehydrogenase	AAEL009951	protein_coding	0.834826	4.41071	1.53435e-07	9.68579e-06	13.5648	11.1584	14.1977	28.9032	22.9525	31.8597	20.5465	24.2082	24.3578
5571228	inward-rectifying potassium channel	AAEL008931	protein_coding	0.833769	3.1261	0.000130387	0.00340992	6.19418	6.35409	4.5268	10.2746	8.89632	10.5188	10.0443	12.5848	7.8774
5572116	niemann-pick C1	AAEL009531	protein_coding	0.831576	3.79483	8.24824e-05	0.00232544	8.64305	10.7599	8.53918	18.8207	15.7465	12.0359	18.1347	18.178	13.3709
110680920	elongation of very long chain fatty acids protein 4-like	AAEL026052	protein_coding	0.829668	1.82968	0.000135098	0.00349981	2.47287	2.05899	2.05763	5.08927	4.27023	4.14682	4.15204	3.84534	3.83505
5577780	ATP-binding cassette sub-family G member 1, transcript variant X2	AAEL019641	protein_coding	0.82903	5.14741	2.73678e-08	2.0175e-06	25.593	26.3019	18.7245	37.0653	41.2789	42.8842	49.4276	43.1902	33.168
5569474	allantoinase	AAEL007653	protein_coding	0.825423	5.06119	0.000161479	0.0040311	23.1442	22.0511	22.0167	38.6977	24.5538	48.801	44.2681	31.392	45.2951
5579108	galectin	AAEL003844	protein_coding	0.824699	5.99744	2.68695e-07	1.58674e-05	38.6536	44.8328	42.1815	84.5011	59.6943	82.279	83.224	65.9651	73.4879
5566760	chitin synthase	AAEL005618	protein_coding	0.818616	5.61043	2.25674e-09	2.4302e-07	37.7413	39.94	29.4242	51.0848	47.4174	43.5416	62.8607	71.4535	54.7272
110681328	uncharacterized LOC110681328	AAEL023294	protein_coding	0.817513	8.23374	0.000165364	0.00411873	200.399	193.302	167.8	492.315	266.978	398.297	356.282	336.468	297.165
5566982	forkhead box protein (AaegFOXL)	AAEL005731	protein_coding	0.815813	6.83814	3.76439e-06	0.000157817	74.6663	78.2195	72.6345	131.361	104.799	170.475	131.43	141.788	123.551
5564242	uncharacterized LOC5564242	AAEL004188	protein_coding	0.81565	6.28474	1.91956e-05	0.000682346	44.6077	41.0691	48.3544	98.5206	80.1558	146.201	60.632	73.5684	109.558
5572392	uncharacterized LOC5572392, transcript variant X1	AAEL023125	protein_coding	0.814408	4.91337	3.89058e-05	0.00125689	19.1347	20.8334	17.5928	35.5289	34.6067	41.1142	44.1155	31.4794	25.9125
5574128	cytochrome P450	AAEL010946	protein_coding	0.806529	3.19545	0.000168505	0.00416861	5.73802	6.81902	5.24697	10.1785	9.07424	13.0979	9.18945	11.3088	11.2979
5565118	alpha-aminoadipic semialdehyde synthase, mitochondrial	AAEL014734	protein_coding	0.805854	5.48242	1.54609e-09	1.71538e-07	32.8916	34.073	28.8069	45.1313	43.414	49.155	62.8607	55.8449	48.9228
110674120	mucin-5AC-like	AAEL024267	protein_coding	0.804182	2.99658	0.000188557	0.00461314	4.39355	5.29138	6.27578	10.3706	10.5866	8.04079	9.8611	8.25001	9.22485
5574270	integrin alpha-ps	AAEL011038	protein_coding	0.798425	4.29252	1.44148e-05	0.000538544	12.8445	15.0107	10.9055	23.2378	21.8849	23.7178	23.569	27.1446	16.7913
5578692	Clip-domain serine protease	AAEL022578	protein_coding	0.797898	6.34646	0.000121424	0.00319838	54.9554	48.0652	46.5025	133.089	72.416	116.92	85.239	92.7252	82.4018
5575211	AMP dependent coa ligase	AAEL011677	protein_coding	0.79553	3.31953	4.14837e-06	0.000171946	8.21089	7.88172	6.07002	8.35409	8.80735	10.0636	12.9751	13.7558	12.2307
5573987	uncharacterized LOC5573987, transcript variant X1	AAEL024583	protein_coding	0.795012	7.62539	2.66932e-13	7.44665e-11	121.051	115.768	133.438	246.686	259.239	260.188	213.617	207.229	220.36
5572004	uncharacterized LOC5572004, transcript variant X1	AAEL009477	protein_coding	0.785605	4.24816	1.84062e-07	1.12319e-05	12.0763	14.6565	13.7861	20.9332	21.2622	18.4078	24.2101	24.1558	20.9373
5568172	uncharacterized LOC5568172	AAEL006624	protein_coding	0.782321	2.64363	1.31779e-05	0.000499123	3.07308	2.85602	3.90951	11.0428	8.18461	11.6819	5.12899	5.20869	6.4263
5572213	endoU protein, putative	AAEL009629	protein_coding	0.78083	6.26443	2.91134e-09	3.02558e-07	32.3634	33.9844	48.7659	161.128	87.9846	133.103	61.4258	54.3242	81.158
5566650	multidrug resistance-associated protein 9	AAEL015644	protein_coding	0.780063	5.03559	6.21348e-09	5.78381e-07	24.8247	25.8813	20.4735	34.2806	34.1619	31.8597	47.4432	40.2013	34.8264
5573776	gamma-glutamyl hydrolase	AAEL000271	protein_coding	0.779837	5.35463	9.64973e-05	0.0026171	31.5951	32.1025	21.708	43.4989	37.0087	54.0098	50.2519	53.5202	43.0148
5567410	shootin-1	AAEL006069	protein_coding	0.770318	4.53978	7.04528e-05	0.00204183	13.9729	15.5642	14.1977	36.6812	27.8455	26.7521	29.0643	20.7474	25.0833
5576017	leucine-rich immune protein (Short)	AAEL012255	protein_coding	0.768528	3.64128	3.7285e-06	0.000157817	7.29857	6.70832	8.95071	17.8605	18.2375	15.8793	12.2424	13.0217	12.9563
5571788	angiotensin-converting enzyme, transcript variant X5	AAEL027166	protein_coding	0.768056	5.69447	3.37756e-05	0.00111409	40.0461	36.7519	36.7288	55.982	54.1786	46.323	60.2657	85.3666	48.9228
5575813	glutathione peroxidase	AAEL012069	protein_coding	0.767883	5.36033	2.36434e-05	0.000821833	22.4479	21.9183	25.9262	73.1703	41.19	67.6134	40.9404	39.8692	37.314
5567218	glutactin	AAEL000905	protein_coding	0.76564	2.84351	0.000205852	0.00492611	5.81005	5.75632	3.70374	8.06602	6.31639	7.18108	9.28104	9.22883	7.98105
5578786	Histone H3	AAEL022201	protein_coding	0.765624	8.4841	0.000205846	0.00492611	325.363	283.277	205.146	431.244	325.338	278.14	489.514	448.559	434.916
5576801	protease m1 zinc metalloprotease	AAEL012778	protein_coding	0.763629	6.57001	1.87622e-05	0.000673476	77.1152	76.6918	55.7619	109.467	90.2087	86.6281	126.515	142.82	87.9989
5571722	Coronin	AAEL009249	protein_coding	0.76316	4.61144	9.30151e-07	4.91191e-05	17.5262	17.4239	16.8726	24.102	26.1552	29.2806	34.0712	27.8438	25.8089
5566495	2-oxoglutarate dehydrogenase	AAEL005429	protein_coding	0.762279	4.29305	7.57333e-08	5.1349e-06	15.2934	14.9886	13.889	19.3969	20.0167	16.6884	24.4238	24.348	26.8454
5578476	NA	AAEL020365	pseudogene	0.758249	3.85592	0.00014639	0.00373073	10.1796	10.2064	8.84783	17.7644	12.2769	20.4307	17.4935	16.098	16.3767
5567084	alanyl aminopeptidase	AAEL005821	protein_coding	0.755734	5.08414	0.000137962	0.00354888	29.0983	24.3536	20.5763	39.7539	32.5605	31.2023	47.5653	49.3428	29.022
110680730	NA	AAEL022933	pseudogene	0.755355	3.92918	0.000172893	0.00426755	11.0199	10.6713	9.36224	18.4366	12.5438	21.341	18.3789	16.8846	17.8278
5578825	beta-mannosidase, transcript variant X1	AAEL026922	protein_coding	0.755035	5.81861	5.84758e-05	0.00177216	44.1996	41.3348	36.6259	66.7367	48.0401	63.1632	70.4016	81.0144	54.9345
23687442	cell wall protein DAN4, transcript variant X1	AAEL017022	protein_coding	0.754651	8.88136	0.000101109	0.00271535	228.705	265.034	386.115	699.151	643.026	558.354	388.552	524.33	552.558
5565645	brain chitinase and chia	AAEL004897	protein_coding	0.75323	2.67634	0.000153779	0.00387411	5.69	4.42794	4.01239	5.47337	6.93913	5.86623	9.0368	7.69069	7.2555
5578431	juvenile hormone-inducible protein, putative	AAEL000516	protein_coding	0.7454	5.37985	0.000120951	0.00319357	32.4114	28.693	27.5723	45.0353	33.895	57.1958	48.8476	53.9222	46.0206
23687646	lysosomal alpha-glucosidase, transcript variant X2	AAEL017226	protein_coding	0.741805	4.60865	1.74075e-06	8.3495e-05	18.2704	18.9737	15.0207	29.8635	23.9311	24.8809	29.8886	31.4969	26.3271
110679626	glucose dehydrogenase [FAD, quinone]-like	AAEL027263	protein_coding	0.738369	2.85713	7.75244e-05	0.00220797	5.37789	5.06999	5.34985	6.52963	8.36254	7.58565	7.96826	8.59959	10.1577
5578857	uncharacterized LOC5578857, transcript variant X6	AAEL027402	protein_coding	0.729168	8.3876	1.81527e-05	0.000655887	237.996	231.36	214.303	421.065	321.424	453.672	397.405	416.136	319.864
5572082	glucosamine-fructose-6-phosphate aminotransferase	AAEL009510	protein_coding	0.726942	6.077	9.80021e-06	0.000379163	53.6829	50.6777	43.7247	77.1073	69.3913	64.4274	87.8951	99.4546	59.5988
5565474	probable chitinase 10	AAEL004798	protein_coding	0.726172	9.29258	5.85665e-05	0.00177216	540.31	581.764	376.033	608.408	635.464	395.769	923.097	1012.92	567.691
5577200	fibroblast growth factor receptor-like 1	AAEL013083	protein_coding	0.723034	3.37891	3.13716e-05	0.00104105	7.49064	8.92229	6.1729	10.1785	11.9211	10.1648	13.8605	14.4026	8.9139
5573537	n-acetylgalactosaminyltransferase	AAEL010596	protein_coding	0.709909	3.44353	3.82175e-05	0.00123829	8.18688	8.01456	7.20172	9.89047	13.0776	12.3393	13.9521	14.4026	9.5358
5572308	beta lactamase domain	AAEL009700	protein_coding	0.707893	5.11924	1.64007e-06	8.00648e-05	24.0085	25.4163	22.9426	40.6182	37.4535	43.5416	42.8943	42.9805	32.0279
5566581	basement membrane proteoglycan, transcript variant X2	AAEL019834	protein_coding	0.704596	4.12141	1.51375e-06	7.55776e-05	13.9729	14.5236	11.7285	16.5161	16.3692	16.4356	22.0425	24.8374	18.657
5577765	alkaline phosphatase	AAEL003309	protein_coding	0.70081	5.62906	1.48027e-06	7.42432e-05	37.2131	39.4529	32.7164	60.7832	49.0187	47.385	64.9673	59.3756	53.6907
5579820	Adenosylhomocysteinase	AAEL005524	protein_coding	0.697893	7.24621	0.000118913	0.00314733	109.887	116.743	105.865	164.777	130.954	197.631	193.314	196.357	149.463
5566822	matrix metalloproteinase	AAEL005666	protein_coding	0.696066	5.22088	1.28779e-05	0.00048945	25.0408	25.7263	26.5435	49.4524	35.6742	48.2953	47.199	39.2575	38.1432
23687932	beta-glucuronidase, transcript variant X2	AAEL017512	protein_coding	0.689945	4.92259	5.40265e-05	0.00166693	23.2162	22.6267	20.5763	36.8732	24.7318	36.6134	36.5746	36.9852	33.8936
110681433	NA	AAEL023749	pseudogene	0.689479	6.35459	8.87669e-05	0.00246839	60.8374	64.7807	57.7166	80.7562	71.0816	104.176	107.037	105.362	83.231
5572277	cyclin	AAEL001751	protein_coding	0.685876	5.5739	0.000132126	0.00343904	31.4271	35.2685	30.8645	60.5912	44.8374	68.2203	55.7778	55.4429	45.5024
5564321	apyrase, putative	AAEL000575	protein_coding	0.685125	4.58579	7.36947e-05	0.00211348	16.6619	14.258	15.3294	37.3533	26.2441	32.1631	21.9814	27.6515	24.7724
5575633	DNA photolyase	AAEL011967	protein_coding	0.683536	6.32304	1.40591e-05	0.000527047	54.0911	64.1386	53.087	101.785	74.1953	97.1974	95.9855	94.1935	85.2003
5577763	alkaline phosphatase	AAEL003317	protein_coding	0.683127	4.78576	0.000136503	0.00352787	21.2955	25.1507	17.4899	27.0788	24.4649	27.9152	41.0625	35.2548	26.6381
5564668	triacylglycerol lipase, pancreatic	AAEL014551	protein_coding	0.6803	3.68824	0.000204749	0.00492115	8.61904	6.99614	6.27578	22.5656	19.216	17.7504	12.3035	12.3051	10.676
110674569	uncharacterized LOC110674569, transcript variant X6	AAEL020789	protein_coding	0.679643	3.11583	0.000156401	0.00392218	7.17853	6.84116	5.34985	9.9865	8.36254	7.88907	10.8991	10.4174	10.2614
5575820	leucine-rich transmembrane protein	AAEL012093	protein_coding	0.676374	3.76196	6.98301e-05	0.00203452	11.476	11.0256	9.46512	11.7149	11.4762	14.1599	17.1577	19.0345	14.9256
5569501	organic anion transporter	AAEL007691	protein_coding	0.674841	5.38854	9.53282e-05	0.00260902	33.8999	31.6376	27.8809	47.5319	34.6067	50.7227	46.7715	55.1108	47.7827
5571300	uncharacterized LOC5571300, transcript variant X1	AAEL001543	protein_coding	0.669819	3.20709	1.60209e-05	0.000586578	7.03448	6.95186	6.27578	10.5626	9.4301	9.70963	10.9907	10.7495	10.8833
5564567	metalloproteinase, putative	AAEL014516	protein_coding	0.666129	9.27333	1.0841e-06	5.61686e-05	485.979	507.53	404.325	701.743	730.121	526.191	748.65	789.956	673.933
5574108	ovochymase-2	AAEL002254	protein_coding	0.662503	5.00007	6.62018e-06	0.000268325	21.4876	20.5899	21.8109	48.2041	32.4716	42.7325	33.7354	34.1012	33.0644
5567696	uncharacterized LOC5567696	AAEL006269	protein_coding	0.661376	2.96875	6.97015e-05	0.00203452	5.1138	5.15854	5.86426	10.5626	8.00669	10.5693	8.48726	8.1801	8.60295
5571113	uncharacterized LOC5571113, transcript variant X2	AAEL001509	protein_coding	0.659677	5.80272	2.65099e-06	0.000117889	40.2862	39.4308	38.4778	68.7532	53.0221	75.0473	61.3037	64.6542	60.9462
5570169	period circadian protein	AAEL008141	protein_coding	0.657656	7.34954	2.4979e-10	3.42962e-08	116.465	120.351	120.783	176.108	179.261	189.793	185.163	181.553	198.179
5577470	cGMP-dependent protein kinase 1	AAEL027580	protein_coding	0.642659	5.09481	1.22439e-05	0.00046697	25.1609	29.1801	25.5147	33.9925	33.5391	34.3377	42.1921	48.4164	33.7899
5571253	bone morphogenetic protein	AAEL001566	protein_coding	0.641652	4.65519	4.78692e-05	0.00151526	18.6786	16.5605	17.5928	35.2408	25.1766	31.2023	28.3011	28.4031	25.3943
5574915	sucrose transport protein	AAEL011520	protein_coding	0.635253	4.9637	6.72233e-06	0.000270469	23.7204	25.3942	22.1196	28.7112	37.9873	31.4046	34.4681	37.2998	39.2834
5568577	putative polypeptide N-acetylgalactosaminyltransferase 9	AAEL022849	protein_coding	0.629908	3.71469	0.000196679	0.00476893	9.84347	10.5828	8.95071	15.6519	12.8107	14.0082	15.5091	16.9545	12.8526
5578897	aminopeptidase N	AAEL026458	protein_coding	0.624307	5.10903	5.66818e-05	0.00173198	26.6494	29.49	23.7657	36.9692	35.4073	33.3768	42.3142	49.7622	31.3023
5577178	sphingolipid delta 4 desaturase/c-4 hydroxylase protein des2	AAEL013047	protein_coding	0.623067	6.21638	1.49853e-05	0.000550498	54.2111	53.9323	56.5849	76.4351	71.5264	102.204	87.254	79.4238	87.1697
5569180	cAMP-responsive element-binding protein-like 2, transcript variant X1	AAEL007444	protein_coding	0.610503	8.08722	2.44763e-05	0.000840816	203.472	173.553	192.286	360.378	267.423	381.861	287.712	294.483	286.281
110676862	collagen alpha-1(IV) chain	AAEL007963	protein_coding	0.609062	6.44341	6.70612e-06	0.000270469	49.8416	48.1981	58.2311	160.168	91.721	135.025	69.1193	73.6908	98.8821
5569681	Trypsin 3A1 Precursor (EC 3.4.21.4)	AAEL007818	protein_coding	0.606887	12.8169	9.58095e-05	0.00260902	6169.91	6482.94	4645.32	7594.44	6490.84	7304.37	9518.38	8810.73	7921.14
5574607	monocarboxylate transporter	AAEL002412	protein_coding	0.592089	5.8892	7.00275e-05	0.00203487	40.2862	41.4676	46.1939	70.3856	52.8441	89.3084	63.5629	60.267	69.0309
5573583	ecdysone inducible protein L2, putative	AAEL002130	protein_coding	0.590771	6.20077	9.72594e-05	0.00262481	56.3719	44.9657	52.8812	84.6932	89.0521	101.85	85.9717	78.2528	67.5798
5572842	uncharacterized LOC5572842, transcript variant X5	AAEL010062	protein_coding	0.583379	4.44774	0.000127893	0.00336072	15.9176	16.9369	15.8438	20.6452	26.1552	27.4095	26.0419	25.0821	21.5592
5573285	Usher syndrome type-1G protein homolog, transcript variant X2	AAEL010378	protein_coding	0.577812	5.29394	1.93799e-06	9.09695e-05	28.45	28.051	33.025	39.946	45.0154	45.6656	42.4669	43.9768	46.4352
5575822	leucine-rich repeat	AAEL012092	protein_coding	0.567077	7.38063	4.93318e-05	0.00155374	111.135	114.219	127.573	212.693	170.542	243.904	172.585	182.304	164.7
5564130	aldo-keto reductase	AAEL004102	protein_coding	0.566791	5.17984	1.15156e-06	5.91061e-05	30.4427	28.1617	25.0003	36.9692	42.3465	38.5351	40.513	45.3401	38.0396
110676861	collagen alpha-1(IV) chain, transcript variant X1	AAEL023187	protein_coding	0.562134	7.30648	8.4319e-05	0.00236869	103.524	102.529	112.964	256.192	156.397	223.018	153.076	153.202	164.389
5563786	60S ribosomal protein L44 L41, putative	AAEL003942	protein_coding	0.558385	9.90173	0.000131509	0.00343111	730.553	751.708	686.015	1268.38	1053.77	924.235	1074.46	1010.63	1109.47
5575209	acyl-CoA synthetase family member 2, mitochondrial, transcript variant X2	AAEL019722	protein_coding	0.555035	4.78441	2.97633e-05	0.000999756	22.9281	22.2282	19.2389	29.2873	27.9344	30.646	32.2089	34.4508	27.9855
5575279	uncharacterized LOC5575279	AAEL014896	protein_coding	0.550295	6.26084	1.79029e-05	0.000648995	63.8385	71.0019	51.4409	80.5641	84.2481	65.7928	92.963	94.2459	84.993
5573830	Mitochondrial ATP synthase F chain	AAEL010754	protein_coding	0.546369	7.54265	0.000182761	0.00450101	114.16	115.348	139.919	306.797	178.905	287.496	163.67	181.343	191.234
5576069	uncharacterized LOC5576069, transcript variant X1	AAEL026118	protein_coding	0.538346	5.50936	1.69009e-06	8.17793e-05	32.0513	34.9364	37.1403	52.6212	48.1291	54.5661	51.4426	49.4127	49.4411
5576498	ATPase, class vi, type 11c	AAEL012549	protein_coding	0.537211	5.3479	2.94497e-05	0.000997784	30.6348	35.8663	32.5106	45.1313	40.4782	37.6248	46.8021	49.7273	47.1608
5565455	n-acetylgalactosaminyltransferase	AAEL000654	protein_coding	0.531765	5.80885	3.41436e-07	1.9843e-05	43.5033	45.6299	46.2968	56.174	59.6943	57.1452	65.1504	64.3396	66.1287
5566878	uncharacterized LOC5566878	AAEL021073	protein_coding	0.517073	7.18525	4.13326e-05	0.00132748	113.896	113.909	112.758	152.198	140.562	187.568	159.579	159.39	169.468
5566724	adenylsulphate kinase	AAEL005605	protein_coding	0.510023	6.34258	1.54591e-06	7.64875e-05	62.302	67.371	61.9348	89.7825	86.6501	88.3475	88.6889	90.9249	94.0106
5564080	probable serine/threonine-protein kinase cdc7, transcript variant X1	AAEL019601	protein_coding	0.508377	4.66096	3.09776e-05	0.00103108	21.0554	20.0585	20.885	25.0623	24.4649	27.46	29.0948	30.1335	28.7111
5576744	Ribosomal protein L19	AAEL024536	protein_coding	0.497259	10.4467	0.000183887	0.0045186	1065.95	1063.94	985.092	1936.23	1506.86	1599.81	1470.68	1413.67	1518.89
5575759	splicing factor 3B subunit 3, transcript variant X1	AAEL019529	protein_coding	0.497073	7.87466	0.000151841	0.0038429	214.251	226.577	162.244	209.044	221.785	226.861	321.539	288.418	239.639
5574844	60S ribosomal protein L14	AAEL011447	protein_coding	0.488675	10.9314	4.93679e-05	0.00155374	1229.79	1277.13	1593.95	2926.24	2212.43	2542.1	1669.4	1715.32	2411
5580194	fimbrin/plastin	AAEL002539	protein_coding	0.479943	6.94992	7.2735e-06	0.000289464	99.1789	98.6323	93.5195	143.46	133.267	137.806	142.421	136.282	127.593
5566871	Protein-tyrosine phosphatase	AAEL000845	protein_coding	0.476684	5.35644	5.14698e-05	0.00159702	36.2048	36.464	30.5559	41.3863	39.4996	39.5465	49.8856	51.6325	42.1856
5567757	molybdopterin cofactor synthesis protein a	AAEL000126	protein_coding	0.468218	5.65787	0.000132941	0.00345206	39.854	44.7886	37.7576	56.8462	48.9297	55.5269	56.6326	57.2781	56.0747
5575535	myosin i	AAEL011905	protein_coding	0.465767	7.95524	4.54288e-05	0.00144217	190.123	214.6	198.767	282.887	244.56	268.127	269.73	281.829	282.55
5564033	uncharacterized LOC5564033, transcript variant X1	AAEL004074	protein_coding	0.451213	6.00748	0.00014969	0.00379722	55.0274	52.7588	50.0005	73.7464	65.9217	64.6803	75.8969	67.0663	73.4879
5565441	protein disulfide isomerase	AAEL000641	protein_coding	0.449549	9.53484	0.000128294	0.00336319	598.075	610.9	587.352	776.546	776.382	872.349	821.372	868.943	763.279
5571844	juvenile hormone-regulated chymotrypsin-like serine protease	AAEL001703	protein_coding	0.448859	12.3827	6.27094e-05	0.00187826	3763.49	4053.24	4837.4	6493.34	5418.3	6266.86	5353.42	5522.79	6355.61
5576653	40S ribosomal protein S23	AAEL012686	protein_coding	0.441378	10.5562	8.01177e-05	0.00226807	1163.43	1166.16	1194.87	1896.38	1604.01	1732.31	1530.18	1547.54	1716.44
5567070	60S ribosomal protein L26	AAEL005817	protein_coding	0.436401	10.6544	6.81725e-05	0.00200135	1079.56	1114.36	1351.56	2144.12	1879.97	2137.28	1444.97	1515.64	1838.86
5576215	40S ribosomal protein S26	AAEL002832	protein_coding	0.427254	10.3565	9.39741e-05	0.0025935	880.438	920.368	1114.83	1741.68	1389.87	1810.19	1163.49	1182.88	1596.73
23687936	transcriptional regulatory protein AlgP	AAEL017516	protein_coding	0.408477	11.4451	0.000155409	0.0039062	2093.51	2103.69	2433.15	3347.88	2946.28	3354.68	2720.11	2769.49	3324.78
5565208	serine-rich adhesin for platelets, transcript variant X1	AAEL019898	protein_coding	0.397936	7.05301	0.000194469	0.00473734	103.428	104.034	110.392	159.4	134.779	164.406	134.667	140.425	143.452
110680301	Esr1 protein	AAEL010069	protein_coding	-0.429264	7.1108	6.83271e-05	0.00200135	183.977	189.693	153.191	105.53	123.214	95.9837	134.819	133.049	122.618
5570893	dual specificity tyrosine-phosphorylation-regulated kinase 2, transcript variant X3	AAEL019550	protein_coding	-0.431411	7.58752	0.000144692	0.00369604	215.428	235.389	244.756	177.644	170.542	171.587	162.296	183.912	168.639
5572856	Esr1 protein	AAEL024373	protein_coding	-0.440939	7.08942	3.76987e-05	0.0012251	181.624	186.748	152.162	104.858	120.456	95.124	131.98	130.707	120.13
5578202	oocyte zinc finger protein XlCOF28, transcript variant X2	AAEL003471	protein_coding	-0.441542	4.76846	0.000114212	0.00305233	37.3332	35.2906	30.2472	20.3571	24.2869	20.0767	27.1409	26.2532	22.3884
5568569	DNA-binding protein Ewg, putative	AAEL001119	protein_coding	-0.448374	6.67263	0.000202364	0.0048745	122.203	123.495	122.429	82.1005	104.71	92.292	90.0932	86.73	93.1814
5578828	uncharacterized LOC5578828	AAEL013870	protein_coding	-0.527867	4.93019	0.000111371	0.00298366	38.4375	37.7481	38.4778	25.8305	26.511	26.9038	29.5222	28.0885	21.3519
5571171	dynein beta chain, ciliary	AAEL022731	protein_coding	-0.566395	5.60507	8.10748e-06	0.000320333	60.1652	73.2602	54.3215	40.6182	41.4568	39.5971	42.9248	44.5885	39.2834
5570748	transcription factor grauzone, transcript variant X2	AAEL023095	protein_coding	-0.572955	4.30234	0.000195894	0.00476039	27.2736	24.3758	22.634	14.6917	18.9492	18.0538	15.4786	17.3565	17.4132
5564099	uncharacterized LOC5564099, transcript variant X1	AAEL014315	protein_coding	-0.669648	5.08268	0.000137074	0.00353431	47.8008	42.7074	37.0374	31.976	26.2441	37.372	26.8662	29.2771	23.9432
5576882	short wavelength sensitive opsin	AAEL003035	protein_coding	-0.819393	5.06788	7.74838e-05	0.00220797	52.5065	47.1132	42.3873	28.039	20.1946	29.0783	25.0038	33.1224	22.0775
5572527	SIFamide	AAEL009858	protein_coding	-0.870079	1.54969	6.69925e-05	0.00198051	3.81735	3.91872	4.01239	3.07277	2.04615	2.22512	1.98443	2.13242	2.38395
5575658	venom allergen	AAEL002693	protein_coding	-0.880297	4.70733	2.95638e-05	0.000997784	51.162	35.512	27.8809	16.8042	18.7712	19.1158	25.187	23.5964	13.6818
5564658	uncharacterized LOC5564658	AAEL004382	protein_coding	-0.917988	4.3096	3.03368e-05	0.00101282	35.1004	21.2319	25.9262	16.5161	15.2127	19.4698	15.1427	15.0143	13.2672
110675709	uncharacterized LOC110675709, transcript variant X1	AAEL027871	protein_coding	-0.972265	1.78352	9.59398e-05	0.00260902	4.2495	4.47221	4.21815	2.4006	4.18127	4.04568	2.59503	2.13242	1.76205
110678675	uncharacterized LOC110678675, transcript variant X3	AAEL022653	protein_coding	-0.997831	1.75621	6.27567e-05	0.00187826	4.00941	4.09584	4.21815	3.26482	4.00334	4.24796	2.59503	1.95763	1.34745
110680887	opsin-1-like	AAEL023932	protein_coding	-1.01759	9.66117	2.99252e-05	0.00100213	1369.83	1158.48	974.084	836.177	480.134	735.504	599.818	665.542	464.974
5568060	opsin-1	AAEL023932	protein_coding	-1.01829	9.6632	2.96138e-05	0.000997784	1372.3	1159.32	975.936	836.753	481.113	737.325	600.245	666.853	464.974
110678394	uncharacterized LOC110678394	AAEL022650	lncRNA	-1.03774	1.81832	3.56395e-05	0.00116855	4.00941	3.49807	6.37867	4.32108	3.64749	4.09625	2.28973	2.07998	1.76205
5572695	tetratricopeptide repeat protein 12	AAEL009965	protein_coding	-1.07261	2.07013	6.52836e-05	0.00194329	6.2422	5.02571	6.68731	2.68867	4.98194	3.08483	2.68662	2.70922	3.21315
5566732	trypsin-epsilon, putative	AAEL005596	protein_coding	-1.08622	3.40727	6.83107e-05	0.00200135	18.7506	12.7303	13.889	10.3706	7.29498	9.4062	9.00627	7.42851	4.7679
5566698	transient receptor potential channel 4,	AAEL005575	protein_coding	-1.13352	7.44573	3.24104e-16	1.97776e-13	280.635	282.857	233.953	141.251	118.499	146.251	117.265	128.26	117.954
5572370	nitric oxide synthase	AAEL009745	protein_coding	-1.14524	3.47571	2.77386e-10	3.7615e-08	18.7746	15.9184	16.2553	7.39385	9.25217	7.88907	6.89972	8.96664	7.0482
5577143	phosrestin i (arrestin b) (arrestin 2)	AAEL003116	protein_coding	-1.17749	10.2418	1.07837e-08	9.32659e-07	2117.52	1830.53	1853.93	908.675	642.937	978.144	831.447	1023.51	708.241
5567088	centrosomal protein of 290 kDa	AAEL025983	protein_coding	-1.18034	3.3002	1.75569e-07	1.07735e-05	12.9886	14.4351	13.889	9.6024	12.2769	6.47309	6.68601	6.8517	4.66425
5570991	transcription factor Sp4	AAEL008722	protein_coding	-1.21399	2.09651	9.0902e-05	0.00252008	4.36954	6.95186	8.23054	2.20855	3.73645	4.19739	2.59503	2.67426	3.00585
110675441	Putative 8.5 kDa secreted protein	AAEL020512	protein_coding	-1.33423	5.40006	4.97439e-05	0.00156111	110.991	42.3089	54.6302	29.9595	27.7565	28.4209	32.85	30.3258	19.6935
110681177	uncharacterized LOC110681177	AAEL023031	protein_coding	-1.40108	4.6673	1.44753e-20	2.64994e-17	38.9897	39.7186	39.8152	23.91	16.7251	23.6672	15.1122	14.9619	14.511
5565425	uncharacterized LOC5565425	AAEL000669	protein_coding	-1.40168	5.64801	6.60544e-17	4.83694e-14	85.014	80.7655	72.1201	47.916	32.1157	41.6705	29.5222	32.4582	27.8819
110681176	uncharacterized LOC110681176	AAEL027395	protein_coding	-1.40673	4.52961	3.81572e-12	7.62034e-10	42.4229	40.0285	30.8645	19.1088	13.8783	16.385	14.1047	17.0943	11.2979
5567680	long wavelength sensitive opsin	AAEL006259	protein_coding	-1.44761	11.5256	8.12623e-20	8.11441e-17	5572.17	5830.79	4266.5	1879.29	1574.83	1680.17	1861.98	2147.26	1718
110677123	drosulfakinins	AAEL006451	protein_coding	-1.54973	3.51814	1.03868e-15	5.70443e-13	20.6473	21.3648	17.7985	8.06602	5.87157	6.67537	7.75455	7.21876	5.1825
5578159	phosrestin ii (arrestin a) (arrestin 1)	AAEL013535	protein_coding	-1.6425	9.43253	1.56961e-26	8.62028e-23	1280.16	1160.56	1180.36	502.878	399.712	534.586	381.072	426.658	350.855
5567429	odorant binding protein OBP23	AAEL006109	protein_coding	-3.82922	2.06584	4.74666e-20	5.21373e-17	8.90714	11.7783	8.95071	0.864216	0.889632	1.36542	0.457946	1.11865	0.31095

## Sheet: Supplementary data file table 3
Comparison of differentially expressed genes between mosquitoes infected with WT and xrRNA2’ relative to mock infected mosquitoes. Gene_ID – Entrez ID, logFC – log2 fold change, CPM - counts per million, FDR – false discovery rate, WT – wild type ZIKV, Mut – xrRNA2’ ZIKV mutant. Counts are presented as log2 counts per million and normalised to the library sizes.
gene_ID	gene_name	Vectorbase_ID	gene_type	logFC	logCPM	PValue	FDR	Mock1	Mock2	Mock3	WT1	WT2	WT3	Mut1	Mut2	Mut3
110674441	uncharacterized LOC110674441	AAEL024067	lncRNA	2.31983	2.5293	0.000140075	0.0375265	0.816288	1.32838	1.95475	12.195	25.5324	5.76509	4.64052	1.52066	2.79855
110677045	uncharacterized LOC110677045	AAEL026636	lncRNA	2.07117	2.77591	0.00014758	0.0376982	0.960338	1.21768	0.925935	15.4599	29.5358	5.91681	5.55641	2.16738	4.7679
5564669	pancreatic lipase-related protein 2	AAEL027829	protein_coding	1.84494	4.12081	2.72199e-12	2.60008e-08	15.4855	16.6048	13.5804	17.9565	47.6843	18.1044	11.0212	12.0779	4.7679
5564142	hairy protein	AAEL004106	protein_coding	1.52513	1.34602	3.60678e-05	0.0157798	1.77663	2.03685	3.70374	5.56939	2.31304	5.25938	1.03801	1.39831	0.8292
23687933	glycine-rich cell wall structural protein 1.0	AAEL017513	protein_coding	1.44041	3.25115	3.77425e-08	5.18204e-05	3.9614	3.69733	7.20172	24.6782	12.2769	19.4698	5.67853	5.82045	5.3898
110680290	uncharacterized LOC110680290, transcript variant X3	AAEL022167	protein_coding	1.29222	2.29309	1.04063e-05	0.00672369	4.03342	5.33566	5.14409	6.91373	4.89297	10.0131	2.53397	2.55191	2.9022
23687956	holotricin glycine rich repeat protein (GRRP) anti-microbial peptide	AAEL017536	protein_coding	1.26671	6.18493	1.87168e-07	0.000205585	24.4406	23.0917	42.3873	170.827	56.3137	211.235	27.7515	37.964	63.3302
5578117	mitochondrial ATPase inhibitor, putative	AAEL003417	protein_coding	1.1385	4.49439	6.20297e-12	2.60008e-08	11.0199	9.27652	18.8274	53.9655	25.3545	42.6819	12.1508	12.1128	20.5227
5566374	galactosyltransferase	AAEL005363	protein_coding	1.0874	1.53682	9.55048e-05	0.0298893	2.61692	2.70104	3.60086	5.08927	4.00334	3.4894	1.83178	1.53814	2.17665
5572577	centrosomal protein	AAEL009915	protein_coding	1.06768	4.95541	1.53359e-06	0.00153136	19.2548	27.2539	26.0291	46.3796	42.5244	55.0718	17.0356	15.7834	31.6133
110680869	rootletin-like	AAEL022554	protein_coding	1.01023	3.69816	0.000181022	0.0441855	8.25891	11.734	11.6256	17.6684	17.9706	23.3638	7.66296	5.99524	14.0964
5574674	G-protein, gamma-subunit, putative	AAEL011320	protein_coding	0.996204	4.81626	0.00014737	0.0376982	13.4207	13.3945	38.1691	43.0188	37.7204	52.0881	13.0973	11.9905	34.3082
5564632	janus A, putative	AAEL004350	protein_coding	0.943974	3.45675	1.7327e-05	0.00951597	6.86642	7.37251	10.8026	22.0855	14.1451	15.7276	5.73959	7.77808	10.4687
110674390	uncharacterized LOC110674390	AAEL026769	lncRNA	0.899147	2.62364	5.25541e-05	0.0192418	4.99376	4.16226	5.86426	8.83421	8.80735	9.86134	3.63304	4.57946	5.8044
110678982	protein PET100 homolog, mitochondrial-like	AAEL021108	protein_coding	0.899051	3.82506	2.15463e-06	0.00197221	9.57938	8.61233	17.4899	22.9497	17.2589	23.9201	7.44925	7.09641	15.7548
5569738	ubiquinol-cytochrome c reductase complex 14 kd protein	AAEL007868	protein_coding	0.865825	6.39243	7.10147e-12	2.60008e-08	45.304	42.3753	73.6633	163.721	89.6749	156.517	52.7554	56.3343	77.9448
5564724	HIG1 domain family member 2A, putative	AAEL004404	protein_coding	0.864331	4.44403	7.19512e-10	1.97578e-06	17.3341	17.0254	19.2389	31.976	27.3117	34.7423	16.3029	14.7521	18.0351
5571304	transcription factor kayak, transcript variant X1	AAEL008953	protein_coding	0.807366	8.3355	2.23663e-05	0.0116987	213.891	190.623	287.76	530.341	295.18	676.741	214.807	224.988	274.051
5564668	triacylglycerol lipase, pancreatic	AAEL014551	protein_coding	0.796102	3.68824	3.7352e-05	0.0157798	8.61904	6.99614	6.27578	22.5656	19.216	17.7504	12.3035	12.3051	10.676
5576127	uncharacterized protein CG45076, transcript variant X13	AAEL019525	protein_coding	0.77932	6.21061	4.95216e-09	1.08789e-05	53.2268	47.9767	66.7702	125.599	77.9317	126.933	50.3435	53.6775	65.4032
5573391	myosin-2 heavy chain, transcript variant X10	AAEL002070	protein_coding	0.772204	5.93505	1.40737e-08	2.57642e-05	45.304	49.3493	65.1241	92.2791	59.5164	108.272	39.1696	38.7855	54.0017
5568172	uncharacterized LOC5568172	AAEL006624	protein_coding	0.737213	2.64363	9.79619e-05	0.0298893	3.07308	2.85602	3.90951	11.0428	8.18461	11.6819	5.12899	5.20869	6.4263
5572213	endoU protein, putative	AAEL009629	protein_coding	0.73721	6.26443	8.63077e-08	0.000105334	32.3634	33.9844	48.7659	161.128	87.9846	133.103	61.4258	54.3242	81.158
5567496	protein PET100 homolog, mitochondrial	AAEL021108	protein_coding	0.732263	3.76762	3.51578e-06	0.00297057	9.38731	8.59019	17.5928	22.6617	13.1665	23.7684	7.44925	7.06145	15.2366
5567031	Fructose-bisphosphate aldolase	AAEL005766	protein_coding	0.728121	9.64439	6.31168e-05	0.0210083	627.581	527.943	730.46	1444.11	717.844	1343.11	553.046	572.519	687.303
110680584	troponin T, skeletal muscle-like	AAEL026967	protein_coding	0.711408	7.89148	3.07234e-05	0.0146724	134.759	130.624	272.534	357.978	301.585	380.496	142.726	155.527	263.478
110681032	ATP synthase subunit delta, mitochondrial-like	AAEL020429	protein_coding	0.669261	4.95646	1.46132e-05	0.00844799	19.7109	18.2431	28.4982	54.1575	35.4963	47.9413	25.2176	24.6452	26.949
23687432	fibrous sheath CABYR-binding protein, transcript variant X4	AAEL017012	protein_coding	0.63626	9.12711	1.25876e-05	0.00768125	410.497	410.713	754.637	759.07	625.144	818.441	348.985	338.513	568.52
5574015	troponin i	AAEL010850	protein_coding	0.635172	7.39	4.53641e-05	0.017182	134.327	118.58	172.944	237.179	175.524	271.768	135.735	129.745	134.434
5576357	protein C3orf33 homolog	AAEL002856	protein_coding	0.633257	4.8776	5.47232e-05	0.0193897	26.7454	23.4902	35.9057	43.2108	32.8274	37.372	17.1882	19.1918	30.2658
5570858	ABC transporter	AAEL008635	protein_coding	0.611852	5.61593	0.000106874	0.0301001	35.7486	36.0877	31.8933	70.6737	69.4802	58.5106	56.2968	46.7559	35.8629
5564791	mitochondrial ribosomal protein, L14, putative	AAEL004433	protein_coding	0.606186	4.61706	4.33612e-05	0.01701	18.0544	18.2652	29.8357	35.3368	28.4682	34.4894	16.8829	18.0032	23.0103
110675535	gamma-gliadin-like	AAEL024066	protein_coding	0.575524	6.66787	6.76225e-06	0.00530547	84.5338	72.3746	122.429	139.331	106.044	154.545	64.143	71.1913	101.992
110681364	acyl-CoA-binding domain-containing protein 6-like	AAEL026177	protein_coding	0.564303	5.30186	0.00013433	0.0368871	27.9699	27.2982	45.1651	54.5416	48.6629	55.1729	27.7515	30.8327	39.1797
5574604	troponin t, invertebrate	AAEL002417	protein_coding	0.564168	7.76945	9.25082e-06	0.00635069	155.263	134.609	230.249	324.465	254.791	319.963	155.549	160.735	229.896
5570670	NADH dehydrogenase, putative	AAEL008490	protein_coding	0.536097	5.55375	3.31361e-05	0.0151653	32.4354	29.7557	45.3708	70.2896	52.4883	73.0245	32.7279	39.3099	48.7155
23687501	cytochrome c oxidase copper chaperone	AAEL017081	protein_coding	0.519889	5.60392	0.00017844	0.0441855	36.973	39.7186	38.0662	75.3788	56.8475	60.7863	43.5354	41.3899	45.606
5564097	RNA polymerase II degradation factor 1	AAEL014318	protein_coding	0.458036	7.21796	0.000102055	0.0300433	139.777	123.96	163.788	192.144	148.657	206.582	106.64	116.025	142.933
5579143	testis-specific serine/threonine-protein kinase 3	AAEL023618	protein_coding	-0.585686	5.01974	2.52779e-05	0.0126206	40.7183	37.2611	35.2884	24.2941	22.3298	23.3132	38.9559	34.8353	33.0644
5567157	DALR anticodon-binding domain-containing protein 3	AAEL005905	protein_coding	-0.691795	3.70815	8.93503e-05	0.0288654	16.3978	16.9147	11.5228	8.54614	8.89632	7.73736	17.0966	15.8883	11.8161
5575463	SET and MYND domain-containing protein 4	AAEL025667	protein_coding	-0.894107	3.83215	8.1804e-06	0.00599023	18.0544	22.2282	14.9178	8.45011	7.7398	7.02937	16.6998	17.6361	12.3344
5564917	caspase-7, transcript variant X1	AAEL026744	protein_coding	-0.941536	3.26742	4.22857e-05	0.01701	6.96245	7.28395	4.42391	7.48987	6.67224	6.2708	16.7303	17.6711	10.2614
110681233	uncharacterized LOC110681233	AAEL024415	lncRNA	-1.23391	1.88632	6.11245e-05	0.020981	5.01777	4.91501	4.11527	1.44036	1.15652	2.27569	3.96886	4.33475	3.62775
110674161	uncharacterized LOC110674161	AAEL026934	lncRNA	-1.37743	1.78739	0.000103937	0.0300433	4.34553	4.91501	1.64611	1.24831	1.15652	1.46656	5.06793	4.77172	2.9022
5571393	uncharacterized LOC5571393	AAEL009036	protein_coding	-4.66954	2.10321	3.23351e-08	5.07384e-05	0.31211	2.96672	1.95475	0.48012	0.26689	0.50571	14.1658	6.0302	9.7431
