# Supplementary material for: Zika virus noncoding RNA suppresses apoptosis and is required for virus transmission by mosquitoes
Source: Nat Commun. 2020 May 5;11:2205. doi: 10.1038/s41467-020-16086-y (PMC7200751; doi:10.1038/s41467-020-16086-y)
Supplement: Supplementary file 6 — Source Data [file 41467_2020_16086_MOESM6_ESM.xlsx]

## Sheet: Figure 1B
Figure 1 B - Uncropped Nortehrn blot scan indicating sfRNA production in infected C6/36 cells. Red box indicates cropping area.

## Sheet: Figure 1C
Figure 1C - log10 ZIKV titres in culture fluids of infected cells
Aag2
dpi	WT			xrRNA1'			xrRNA2'
0	0	0	1.90309	0	0	1.00908	0	1.30103	0
3	3.28094	3.16435	3.24055	3.19058	3.16435	3.26007	2.9816	3.04139	2.94448
5	4.42186	4.34242	4.69897	4.31901	4.37658	4.29666	4.09534	4.10721	4.03342
7	5.13813	5.02531	5.23045	5.00834	4.79239	5.18752	4.40186	4.39445	4.42814
RML-12
dpi	WT			xrRNA1'			xrRNA2'
0	0	1	0	0	0	1	0	0	0
3	2.86534	2.69857	2.89859	2.54758	2.36458	2.64458	2.47367	2.37477	2.19485
5	3.84357	4.32728	4.51845	3.61939	4.24395	4.43293	4.01985	3.35846	4.21448
7	5.05475	5.46547	4.90193	4.23439	5.08457	4.23494	4.84388	4.42394	4.05478
C3/36
d.p.i.	WT			xrRNA1'			xrRNA2'
0	0	0	0	0	0	0	0	0	0
3	4.27875	5.19866	5.08636	4.46835	5.44091	5.08636	4.31806	5.18184	5.10721
5	6.36922	6.04139	6.45025	6.32634	6.04922	6.29226	6.10037	5.79239	5.97313
7	5.80618	5.73239	6.99123	6.32634	5.27875	6.62325	5.85733	4.81954	6.34242

## Sheet: Fig 2A, B; Supplementary 2B
Figure 2A,B, Supplementary figure 2B - Log10 ZIKV titres in mosquito samples
7 dpi, bodies				14 dpi, bodies				14 dpi, legs and wings				14 dpi, saliva
WT	xrRNA1'	xrRNA2'		WT	xrRNA1'	xrRNA2'		WT	xrRNA1'	xrRNA2'		WT	xrRNA1'	xrRNA2'
4.39445						6.34242		4.38021		4.88081		2.77815	2.30103	2.3
4.45332								4.50515	4.00309			3.57978	2.30103
4.31806						4.15836		4.88081	3.20412	5.38021		3.80618	2.77815
				3.716		5.716		4.60206		3.44716		3.57978
	3.14613			3.17026				5.5563	3.20412			3.50515
								4	4.60206	4.50515		3.60206
					3.98227			4.44716	4.20412			2.77815
	3.44091											2.30103
				6.53148								4.10721
	3.04922			5.48855	6.17026			5.15836				4.13988
	3.84757							5.60206				4.15836
4.5563					5.45939			5.44716
				6.50515		4.80618		4.98227
		3.44716						6.44716
5.01703	3.74507
				4.46538
	3.25527			6.50515	4.25527
					6.31806
				5.95424
				4.26482
		3.93044
				6.20412	4.68842
	3.96379	3.77525
				5.64345	5.68124
				5.40824		4.40824
				5.24551
3.90309
				6.18184		6.31806
Values are log10 viral titre (log10 FFU/ml). Empty cells indicate for samples with zero titre, for which logarithm can not be taken.

## Sheet: Fig 2E
Fig 2E - Uncropped Nortehrn blot scan indicating sfRNA production in infected mosquitoes. Red box indicates cropping area.

## Sheet: Fig 2F
Fig 2F - ZIKV RNA copy number by qRT-PCR
WT	xrRNA1'	xrRNA2'
19892555	1.43948e+07	1.30401e+07
1.467e+07	1.38348e+07	1.55521e+07
13481010	1.40895e+07	1.20486e+07

## Sheet: Fig 2G, H
Figure 2G,H - Log10 ZIKV titres in mosquito samples
Bodies				Legs and Wings				Saliva
WT	xrRNA1'	xrRNA2'		WT	xrRNA1'	xrRNA2'		WT	xrRNA1'	xrRNA2'
5.8451	6.19866	5.81954		4.99123	4.5563	4.18184		3	0	0
6.14613	5.8451	5.80618		4.88081	4.50243	3.96379		2.73239	0	0
6.39094	6	5.68124		5.2833	5.10721	4.66652		0	0	0
6.26482	6.02531	5.73239		4.89209	4.77815	4.74819		0	0	0
6.30963	5.94448	5.62325		5.21484	5.08636	4.26482		1.30103	0	0
6.35025	6.02531	5.716		5.39794	4.57978	4.38021		0	2.14613	0
6.30535	6.12057	5.8451		5.29667	4.8451	4.23553		0	0	0
6.08636	5.97313	5.77815		4.716	4.73239	3.94448		0	2	0
6.20412	5.89209	5.5563		5.08636	4.91381	4.12057		1.60206	0	0
6.26951	5.98227	5.66276		5.53908	5.03342	4.08636		2.57978	0	0
6.09342	5.90309	5.60206		5.34635	5.07918	4.06446		2.57978	0	0
6.02531	5.90309	5.5563		5.20412	4.79239	4.34635		1.60206	0	0
6.18184	5.77815	5.88081		5.23553	4.80618	4.43136		1.77815	0	0
6.33846	5.85733	5.79239		5.39094	5.13354	4.68485		0	0	0
6.29667	5.9345	5.79239		5.13988	4.8451	4.48001		0	0	0
6.13988	5.99123	5.68124		5.26951	4.90309	4.39094		0	1.69897	0
6.23045	5.80618	5.73239		5.34242	4.77815	4.50515		0	0	0
6.23553	6.01703	5.47712		5.64147	4.81954	4.53148		0	0	0
6.30535	5.86923	5.77815		5.19312	4.81954	4.65706		0	0	0
6.35793	6.01703	5.44716		5.30103	4.716	4.2878		0	0	0
6.31806	5.79239	6.0086		4.96379	4.98227	5.07188		1.90309	0	0
6.24551	5.95424	5.57978		4.88081	4.74819	4.12057		0	0	0
6.19866	5.88081	5.80618		4.92428	4.9345	4.45637		0	0	0
6.23553	5.96379	5.62325		4.96379	5.03342	4.36173		0	0	0
6.2878	5.96379	5.73239		4.89209	4.79239	4.60853		0	0	0
6.29667	5.95424	5.716		5.10721	5.0569	4.64345		0	0	0
6.35793	5.37291	5.73239		5.23553	4.13354	4.62325		0	0	0
6.25527	5.96379	5.69897		5.08636	4.79239	4.66276		0	0	0
6.19312	6.04139	5.80618		5.34635	4.83251	4.91381		0	0	0
6.24055	6.07188	5.53148		5.02531	4.90309	4.33846		0	0	0

## Sheet: Fig 3C
Fig 3C - Normalised ZIKV NS1 staining intensity
Bodies				Midgut				Heads				Salivary Glands
WT	xrRNA1'	xrRNA2'		WT	xrRNA1'	xrRNA2'		WT	xrRNA1'	xrRNA2'		WT	xrRNA1'	xrRNA2'
0.0128051	0.157354	0.177706		0.0022	0.219207	0.0050364		0.41121	1.25119	1.35664		0.291695	0.821448	0.0224075
0.0431302	0.0931721	0.0463563		0.000498514	0.0128276	0.000797853		0.359782	0.848916	0.879219		1.67937	2.16947	1.43121
0.0287424	0.0287983	0.0162985		0.0132348	0.0081117	0.0116553		0.375598	1.01516	0.758757		1.10866	1.70298	4.07572
0.0306957	0.0717385	0.00932851		0.0339859	0.00861083	0.000722222		0.137446	0.714715	0.497368		3.15109	0.852381	5.86774
0.122435	0.0921355	0.0189369		0.0032013	0.0324323	0.00408859		0.342296	0.424549	0.135577		0.856565	0.400992	1.70946
0.144796	0.065662	0.0542615		0.0072945	0.000865238	4.794e-05		0.0955169	2.27452	0.648087		0.395946	0.999249	1.29016
0.0295485	0.0430996	0.0189378		0.00539336	0.000102957	0.0269123		0.351294	0.161668	1.12286		3.3537	1.77093	3.18936
0.133854	0.0274252	0.0528007		0.00208443	0.0765972	0.00212754		0.468251	0.545732	0.411358		2.47538	4.81729	2.76813
0.0155675	0.0701338	0.0439659			0.0400244	0.003463		0.0385208	0.506553	0.382973			3.34726	0
0.0425691	0.0214156	0.154185			0.0267029	0.00243033		0.525632	1.44419	0.0231224			3.53098	0.0231635
0.0353516	0.0282742	0.0963644			0.000380475			1.49533	1.08829	1.29615				2.17741
0.0250679	0.103596	0.0502073						1.18556	0.601781	0.864812
0.0347902	0.143145	0.00887392						0.514038	0.846573	1.41077
0.0687025	0.13593	0.0471619						0.384237	0.715087	0.0491473
0.0348401	0.107499	0.135482							0.483485	0.457705
0.0571007	0.0144995	0.0348038								0.820246
0.0133283	0.0829351	0.0501358
0.0305646		0.237492
0.00954668		0.0250918
		0.0148966
		0.0357302

## Sheet: Fig 4D
Fig 4D - qRT-PCR analysis of infected mosquitoes
Caspase 7 expression normalised to RPL11 level						ZIKV RNA copy number per 1ug of total RNA
Mock	WT	xrRNA1'	xrRNA2'			WT	xrRNA1'	xrRNA2'
1	0.279	2.371	5.001			95297720	117957070	83451185
1.261	0.905	3.542	7.322			58125560	83827460	118933400
0.64	1.714	1.014	2.455			64172255	108942310	70145160
0.747	1.578	3.218	0.789			84257050	115427330	103720230
0.423	2.973	1.559	4.322			57074580	115297950	151684530
0.301	0.458	3.244	5.875			97434750	78169085	76153055
0.648	0.329	2.891	2.001			101233830	63485080	58430965
2.053	0.941	3.017	1.556			67560145	157338090	72521745
1.306	2.123	0.948	4.087			89405030	134947560	69001080
1.176	1.094	3.081	5.128			120119690	143430840	85084310
1.308	0.401	2.448	1.003			89605690	2.1948e+07	77033115
0.854	0.689	2.378	3.021			103001170	75760800	81602485
						2.84893e+07	1.87053e+07	1.18295e+07
						37207190	2.25523e+07	9.17557e+06

## Sheet: Fig 5B
Fig 5B - TUNEL and ZIKV NS1 staining intensity
Bodies					Thoracic Ganglia					Heads					Salivary glands
TUNEL	ZIKV_WT	ZIKV_xrRNA1'	ZIKV_xrRNA2'		TUNEL	ZIKV_WT	ZIKV_MUT1	ZIKV_MUT2		TUNEL	ZIKV_WT	ZIKV_MUT1	ZIKV_MUT2		TUNEL	ZIKV_WT	ZIKV_MUT1	ZIKV_MUT2
0.0958263	0.0128051				0.0582343	0.0568812				0.0675198	0.41121				0.090069	0.291695
0.334072	0.0431302				0.00386623	0.0690183				0.023145	0.359782				0.0692265	1.67937
0.0646806	0.0287424				0.224585	0.0872971				0.00575532	0.375598				5.35599e-05	1.10866
0.0809555	0.0306957				0.0468565	0.019123				0.0586968	0.137446				1.4493	3.15109
0.0661781	0.122435				0.00453863	0.090794				0.104318	0.342296				0.00503734	0.856565
0.0242847	0.144796				0.0248265	0.137524				0.240583	0.0955169				0.0387718	0.395946
0.111355	0.0295485				0.0859121	0.0364539				0.172041	0.351294				0	3.3537
0.156339	0.133854				0.00458718	0.0604436				0.0248341	0.468251				0.013286	2.47538
0.0393712	0.0155675				0.017115	0.0601079				0.206626	0.0385208				0.43311		0.821448
0.129999	0.0425691				0.00264904	0.0710213				0.0821751	0.525632				0.657185		2.16947
0.0530145	0.0353516				0.136761	0.0925059				0.0144326	1.49533				0.800766		1.70298
0.0842842	0.0250679				0.783711		0.426915			0.0276544	1.18556				0.616032		0.852381
0.152681	0.0347902				1.19457		0.176676			0.0703525	0.514038				0		0.400992
0.0341262	0.0687025				1.26838		0.125228			0.0228993	0.384237				0.0616228		0.999249
0.0620916	0.0348401				1.25833		0.136679			0.399195		1.25119			0.612085		1.77093
0.125435	0.0571007				1.29988		0.196056			0.0729337		0.848916			0.53829		4.81729
0.019434	0.0133283				0.00574412		0.0718526			0.941969		1.01516			0.532903		3.34726
0.187296	0.0305646				0.0223618		0.181273			0.159721		0.714715			0.00813001		3.53098
0.245818	0.00954668				0.813942		0.169023			0.16175		0.424549			1.00497			0.0224075
0.164595		0.157354			0.161513		0.163993			0		2.27452			0.056613			1.43121
0.208447		0.0931721			0.215516		0.111332			0.00737603		0.161668			0			4.07572
0.205434		0.0287983			0.397217			0.0513061		0.00608985		0.545732			0.0614429			5.86774
0.412496		0.0717385			0.0947595			0.269383		0.00380255		0.506553			0.000114052			1.70946
0.334733		0.0921355			0.120751			0.172712		0.0662932		1.44419			0.258712			1.29016
0.380194		0.065662			0.00914072			0.241719		0.113549		1.08829			0.159274			3.18936
0.00546424		0.0430996			0.0274202			0.125918		0.265271		0.601781			0.505677			2.76813
0.0224644		0.0274252			0.169012			0.11536		0.0575132		0.846573			0.326514			0
0.0389416		0.0701338			0.0768132			0.0967733		0.0243067		0.715087			0.056674			0.0231635
0.00972612		0.0214156			0.467865			0.165824		0.0175612		0.483485			0.0109406			2.17741
0.0148539		0.0282742			0.177451			0.260935		0.227804			1.35664
0.234036		0.103596			0.0293776			0.130634		0.187764			0.879219
0.226693		0.143145			0.116636			0.204231		0.0421547			0.758757
0.219248		0.13593			0.194717			0.0403947		0.0302763			0.497368
0.404079		0.107499			0.0403931			0.0648649		0.0544423			0.135577
0.240547		0.0144995								0.281575			0.648087
0.0575429		0.0829351								0.073619			1.12286
0.246134			0.177706							0.0666354			0.411358
0.208969			0.0463563							0.0365255			0.382973
0.349058			0.0162985							0.0529912			0.0231224
0.156663			0.00932851							0.0315263			1.29615
0.177064			0.0189369							0.0495242			0.864812
0.040498			0.0542615							0.474854			1.41077
0.0748171			0.0189378							2.2435			0.0491473
0.150009			0.0528007							0.101685			0.457705
0.0336659			0.0439659							0.00392611			0.820246
0.030617			0.154185
0.547743			0.0963644
0.145965			0.0502073
0.13115			0.00887392
0.122183			0.0471619
0.210535			0.135482
0.110392			0.0348038
0.0902788			0.0501358
0.498666			0.237492
0.689015			0.0250918
0.110837			0.0148966
0.101129			0.0357302

## Sheet: Fig 5C, Suppelmentary figure 6
Fig 5C - TUNEL staining intensity in mosquito tissues
Bodies					Salivary Glands					Thoracig Ganglia					Heads
Mock	WT	xrRNA1'	xrRNA2'		Mock	WT	xrRNA1'	xrRNA2'		Mock	WT	xrRNA1'	xrRNA2'		Mock	WT	xrRNA1'	xrRNA2'
0.047269	0.0958263	0.164595	0.246134		0.12305	0.090069	0.43311	1.00497		0.0264586	0.0582343	0.783711	0.397217		0.0252912	0.0675198	0.399195	0.227804
0.0502459	0.334072	0.208447	0.208969			0.0692265	0.657185	0.056613		0.000404611	0.00386623	1.19457	0.0947595		0.112142	0.023145	0.0729337	0.187764
0.060119	0.0646806	0.205434	0.349058		0.151607	5.35599e-05	0.800766	0.0614429		0.0201556	0.224585	1.26838	0.120751		0.0561025	0.00575532	0.941969	0.0421547
0.0491834	0.0809555	0.412496	0.156663			1.4493	0.616032	0.258712		0.387055	0.0468565	1.25833	0.00914072		0.0151178	0.0586968	0.159721	0.0302763
0.0185029	0.0661781	0.334733	0.177064			0.00503734	0	0.159274		0.578458	0.00453863	1.29988	0.0274202		0.00162788	0.104318	0.16175	0.0544423
0.499006	0.0242847	0.380194	0.040498			0.0387718	0.0616228	0.505677		1.05884	0.0248265	0.00574412	0.169012		0.182789	0.240583	0	0.281575
0.105074	0.111355	0.00546424	0.0748171			0	0.612085	0.326514		0.0165118	0.0859121	0.0223618	0.0768132		0.0941606	0.172041	0.00737603	0.073619
0.15765	0.156339	0.0224644	0.150009			0.013286	0.53829	0.056674		0.444031	0.00458718	0.813942	0.467865		0.390713	0.0248341	0.00608985	0.0666354
0.253779	0.0393712	0.0389416	0.0336659				0.532903			0.197735	0.017115	0.161513	0.177451		1.48221	0.206626	0.00380255	0.0365255
0.133098	0.129999	0.00972612	0.030617				0.00813001			0.00491112	0.00264904	0.215516	0.0293776		0.129123	0.0821751	0.0662932	0.0529912
0.0824919	0.0530145	0.0148539	0.547743								0.136761		0.116636		0.103506	0.0144326	0.113549	0.0315263
0.036701	0.0842842	0.234036	0.145965										0.194717		0.0171065	0.0276544	0.265271	0.0495242
0.0369245	0.152681	0.226693	0.13115										0.0403931		0.00265517	0.0703525	0.0575132	0.474854
0.0489165	0.0341262	0.219248	0.122183												0.0333499	0.0228993	0.0243067	2.2435
0.0371472	0.0620916	0.404079	0.210535												0.216603		0.0175612	0.101685
0.00390022	0.125435	0.240547	0.110392												0.00337202			0.00392611
0.0193498	0.019434	0.0575429	0.0902788												0
	0.187296		0.498666
	0.245818		0.689015
			0.110837
			0.101129

[truncated: 8 more sheets: Fig 6A, Fig 6B, C, Supplementary Figure 1B, Supplementary Figure 1D, Supplementary Figure 2A, Supplementary figure 2E, Supplementary Figure 3C, Supplementary Figure 5D]
